# Supplementary material for: Qianjinweijing Decoction Protects Against Fine Particulate Matter Exposure-mediated Lung Function Disorder
Source: Front Pharmacol. 2022 Jun 24;13:873055. doi: 10.3389/fphar.2022.873055 (PMC9263354; doi:10.3389/fphar.2022.873055)
Supplement: Supplementary file 1 [file DataSheet1.ZIP]

Archive with 7 entries (6 files):
- DATA/Figure 2.xlsx
- DATA/Supplemental TableS1 FigureS1.xlsx
- DATA/Supplemental TableS2.xlsx
- DATA/Table1.xlsx
- DATA/Table2-table3-table4-Supplemental Table S3.xlsx
- DATA/Table5.xlsx
- DATA/
