# Supplementary material for: Qianjinweijing Decoction Protects Against Fine Particulate Matter Exposure-mediated Lung Function Disorder
Source: Front Pharmacol. 2022 Jun 24;13:873055. doi: 10.3389/fphar.2022.873055 (PMC9263354; doi:10.3389/fphar.2022.873055)
Supplement: Supplementary file 1 [file DataSheet1.ZIP › DATA/Figure 2.xlsx]

## Sheet: Daily PM2.5 Concentrations
day	Placebo (Average daily PM2.5 concentrations exposure,μg/m3)																																	QJWJ (Average daily PM2.5 concentrations exposure,μg/m3)
	1	2	5	7	8	9	10	14	16	17	18	20	24	25	26	28	29	30	31	33	34	35	38	39	41	44	45	53	55	59	60	61	62	3	4	6	11	12	13	15	19	21	22	23	27	32	36	37	42
day1	8.21	6.83	9.47	9.11	9.72	4.73	10.23	7.01	7.01	8.21	16.97	10.23	16.97	7.99	9.47	6.05	10.23	9.45	7.99	3.21	6.83	8.21	9.72	9.72	16.97	16.97	9.11	4.73	10.23	8.21	9.45	3.21	9.45	7.99	7.01	6.05	9.45	7.99	8.21	3.21	9.45	9.47	10.23	6.83	7.01	3.21	9.72	9.11	9.47
day2	41.42	41.16	37.89	29.97	50.88	33.38	27.35	32.43	32.43	41.42	27.37	27.35	27.37	37.05	37.89	20.61	27.35	37.7	37.05	14.97	41.16	41.42	50.88	50.88	27.37	27.37	29.97	33.38	27.35	41.42	37.7	14.97	37.7	37.05	32.43	20.61	37.7	37.05	41.42	14.97	37.7	37.89	27.35	41.16	32.43	14.97	50.88	29.97	37.89
day3	41.32	79.46	61.76	50.11	62.53	75.61	77.81	80.44	80.44	41.32	38.59	77.81	38.59	70.13	61.76	59.83	77.81	58.15	70.13	51.3	79.46	41.32	62.53	62.53	38.59	38.59	50.11	75.61	77.81	41.32	58.15	51.3	58.15	70.13	80.44	59.83	58.15	70.13	41.32	51.3	58.15	61.76	77.81	79.46	80.44	51.3	62.53	50.11	61.76
day4	111.46	176.16	190.62	113.93	173.68	194.01	113.89	94.4	94.4	111.46	91.51	113.89	91.51	126.99	190.62	140.73	113.89	183.15	126.99	117.28	176.16	111.46	173.68	173.68	91.51	91.51	113.93	194.01	113.89	111.46	183.15	117.28	183.15	126.99	94.4	140.73	183.15	126.99	111.46	117.28	183.15	190.62	113.89	176.16	94.4	117.28	173.68	113.93	190.62
day5	180.31	253.82	211.55	129.45	240.02	192.19	165.96	221.7	221.7	180.31	149.31	165.96	149.31	217.68	211.55	181.28	165.96	172.35	217.68	111.65	253.82	180.31	240.02	240.02	149.31	149.31	129.45	192.19	165.96	180.31	172.35	111.65	172.35	217.68	221.7	181.28	172.35	217.68	180.31	111.65	172.35	211.55	165.96	253.82	221.7	111.65	240.02	129.45	211.55
day6		93.09	83.89	72.45	128.95	105.6	79.94	124.67	124.67		64.01	79.94	64.01	94.57	83.89	89.16	79.94	123.28	94.57	56.28	93.09		128.95	128.95	64.01	64.01	72.45	105.6	79.94		123.28	56.28	123.28	94.57	124.67	89.16	123.28	94.57		56.28	123.28	83.89	79.94	93.09	124.67	56.28	128.95	72.45	83.89
day7	85.71	140.54	89.11	85.9	108.02	82.93	75.18	108.68	108.68	85.71	75.38	75.18	75.38	107.33	89.11	85.95	75.18	75.46	107.33	73.32	140.54	85.71	108.02	108.02	75.38	75.38	85.9	82.93	75.18	85.71	75.46	73.32	75.46	107.33	108.68	85.95	75.46	107.33	85.71	73.32	75.46	89.11	75.18	140.54	108.68	73.32	108.02	85.9	89.11
day8	153.09	205.37	137.06	77.11	166.91	117.79	96.44	173.79	173.79	153.09	110.79	96.44	110.79	153.36	137.06	128.53	96.44	96.3	153.36	89.17	205.37	153.09	166.91	166.91	110.79	110.79	77.11	117.79	96.44	153.09	96.3	89.17	96.3	153.36	173.79	128.53	96.3	153.36	153.09	89.17	96.3	137.06	96.44	205.37	173.79	89.17	166.91	77.11	137.06
day9	164.94	249.4	192.63	167	219.66	175.1	197.29	249.99	249.99	164.94	146.85	197.29	146.85	190.82	192.63	176.06	197.29	201.93	190.82	117.22	249.4	164.94	219.66	219.66	146.85	146.85	167	175.1	197.29	164.94	201.93	117.22	201.93	190.82	249.99	176.06	201.93	190.82	164.94	117.22	201.93	192.63	197.29	249.4	249.99	117.22	219.66	167	192.63
day10	75.78	139.77	163.75	124.93	93.02	69.32	73.48	116.55	116.55	75.78	54.91	73.48	54.91	73.88	163.75	77.11	73.48	98.52	73.88	90.81	139.77	75.78	93.02	93.02	54.91	54.91	124.93	69.32	73.48	75.78	98.52	90.81	98.52	73.88	116.55	77.11	98.52	73.88	75.78	90.81	98.52	163.75	73.48	139.77	116.55	90.81	93.02	124.93	163.75
day11	7.21	11.27	26.07	12.3	6.74	9.73	10.89	9.29	9.29	7.21	6.34	10.89	6.34	14.93	26.07	6.34	10.89	13.39	14.93	8.75	11.27	7.21	6.74	6.74	6.34	6.34	12.3	9.73	10.89	7.21	13.39	8.75	13.39	14.93	9.29	6.34	13.39	14.93	7.21	8.75	13.39	26.07	10.89	11.27	9.29	8.75	6.74	12.3	26.07
day12	12.11	26.53	22.77	41.17	23.43	21.18	17.64	25.71	25.71	12.11	14.14	17.64	14.14	22.47	22.77	11.27	17.64	22.68	22.47	18.96	26.53	12.11	23.43	23.43	14.14	14.14	41.17	21.18	17.64	12.11	22.68	18.96	22.68	22.47	25.71	11.27	22.68	22.47	12.11	18.96	22.68	22.77	17.64	26.53	25.71	18.96	23.43	41.17	22.77
day13	33.11	35.15	22.16	35.39	25.45	13.11	18.25	30.67	30.67	33.11	6.01	18.25	6.01	26.39	22.16	10.69	18.25	23.84	26.39	11.47	35.15	33.11	25.45	25.45	6.01	6.01	35.39	13.11	18.25	33.11	23.84	11.47	23.84	26.39	30.67	10.69	23.84	26.39	33.11	11.47	23.84	22.16	18.25	35.15	30.67	11.47	25.45	35.39	22.16
day14	34.99	78.5	57.83	72.07	48.36	52.92	29.79	62.5	62.5	34.99	35.46	29.79	35.46	49.86	57.83	37.42	29.79	59.87	49.86	38.47	78.5	34.99	48.36	48.36	35.46	35.46	72.07	52.92	29.79	34.99	59.87	38.47	59.87	49.86	62.5	37.42	59.87	49.86	34.99	38.47	59.87	57.83	29.79	78.5	62.5	38.47	48.36	72.07	57.83
day15	18.88	35.11	22.8	34.55	21.56	17.81	24.94	10.95	10.95	18.88	14.87	24.94	14.87	29.58	22.8	10.9	24.94	23.06	29.58	26.22	35.11	18.88	21.56	21.56	14.87	14.87	34.55	17.81	24.94	18.88	23.06	26.22	23.06	29.58	10.95	10.9	23.06	29.58	18.88	26.22	23.06	22.8	24.94	35.11	10.95	26.22	21.56	34.55	22.8
day16	12.38	48.09	36.32	42.71	28.93	32.3	20.13	35.23	35.23	12.38	14.16	20.13	14.16	37.63	36.32	21.57	20.13	27.56	37.63	21.46	48.09	12.38	28.93	28.93	14.16	14.16	42.71	32.3	20.13	12.38	27.56	21.46	27.56	37.63	35.23	21.57	27.56	37.63	12.38	21.46	27.56	36.32	20.13	48.09	35.23	21.46	28.93	42.71	36.32
day17	54.8	125.88	91.04	59.55	77.55	30.48	59	70.71	70.71	54.8	44.63	59	44.63	73.01	91.04	77.99	59	76.32	73.01	53.24	125.88	54.8	77.55	77.55	44.63	44.63	59.55	30.48	59	54.8	76.32	53.24	76.32	73.01	70.71	77.99	76.32	73.01	54.8	53.24	76.32	91.04	59	125.88	70.71	53.24	77.55	59.55	91.04
day18	76.58	161.87	95.1	79.46	84.02	70.1	59.67	95.68	95.68	76.58	75.92	59.67	75.92	80.95	95.1	66.82	59.67	92.69	80.95	82.96	161.87	76.58	84.02	84.02	75.92	75.92	79.46	70.1	59.67	76.58	92.69	82.96	92.69	80.95	95.68	66.82	92.69	80.95	76.58	82.96	92.69	95.1	59.67	161.87	95.68	82.96	84.02	79.46	95.1
day19	48.38	57.01	50.71	23.31	45.02	38.07	42.89	42.59	42.59	48.38	31.92	42.89	31.92	40.05	50.71	35.6	42.89	37.21	40.05	32.69	57.01	48.38	45.02	45.02	31.92	31.92	23.31	38.07	42.89	48.38	37.21	32.69	37.21	40.05	42.59	35.6	37.21	40.05	48.38	32.69	37.21	50.71	42.89	57.01	42.59	32.69	45.02	23.31	50.71
day20	44.56	72.37	61.46	46.97	44.83	37.82	66.91	51.47	51.47	44.56	46.24	66.91	46.24	54.43	61.46	40.09	66.91	56.49	54.43	50.29	72.37	44.56	44.83	44.83	46.24	46.24	46.97	37.82	66.91	44.56	56.49	50.29	56.49	54.43	51.47	40.09	56.49	54.43	44.56	50.29	56.49	61.46	66.91	72.37	51.47	50.29	44.83	46.97	61.46
day21	46.25	93.42	48.67	35.11	26.65	31.38	34.71	46.62	46.62	46.25	23.96	34.71	23.96	41.62	48.67	33.39	34.71	30.36	41.62	27.49	93.42	46.25	26.65	26.65	23.96	23.96	35.11	31.38	34.71	46.25	30.36	27.49	30.36	41.62	46.62	33.39	30.36	41.62	46.25	27.49	30.36	48.67	34.71	93.42	46.62	27.49	26.65	35.11	48.67
day22	45.07	99.67	62.47	41.35	91.41	47.39	63.51	50.86	50.86	45.07	47.28	63.51	47.28	53.54	62.47	49.04	63.51	34.97	53.54	54.24	99.67	45.07	91.41	91.41	47.28	47.28	41.35	47.39	63.51	45.07	34.97	54.24	34.97	53.54	50.86	49.04	34.97	53.54	45.07	54.24	34.97	62.47	63.51	99.67	50.86	54.24	91.41	41.35	62.47
day23	53.05	159.24	84.92	63.42	106.92	50.48	47.42	80.15	80.15	53.05	94.23	47.42	94.23	99.42	84.92	84.95	47.42	101.01	99.42	93.92	159.24	53.05	106.92	106.92	94.23	94.23	63.42	50.48	47.42	53.05	101.01	93.92	101.01	99.42	80.15	84.95	101.01	99.42	53.05	93.92	101.01	84.92	47.42	159.24	80.15	93.92	106.92	63.42	84.92
day24	73.82	153.78	95.54	52.16	80.5	63.08	66.96	60.35	60.35	73.82	64.92	66.96	64.92	98.73	95.54	63.89	66.96	84.55	98.73	105.73	153.78	73.82	80.5	80.5	64.92	64.92	52.16	63.08	66.96	73.82	84.55	105.73	84.55	98.73	60.35	63.89	84.55	98.73	73.82	105.73	84.55	95.54	66.96	153.78	60.35	105.73	80.5	52.16	95.54
day25	96.33	182.27	129.3	35.86	107.65		73.45	137.64	137.64	96.33	96.91	73.45	96.91	86.1	129.3	69.67	73.45	129.91	86.1	74.18	182.27	96.33	107.65	107.65	96.91	96.91	35.86		73.45	96.33	129.91	74.18	129.91	86.1	137.64	69.67	129.91	86.1	96.33	74.18	129.91	129.3	73.45	182.27	137.64	74.18	107.65	35.86	129.3
day26	15.06	56.78	27.1	17.78	23.41	16.15	30.36	24.22	24.22	15.06	34.71	30.36	34.71	26.49	27.1	18.43	30.36	28.06	26.49	17.46	56.78	15.06	23.41	23.41	34.71	34.71	17.78	16.15	30.36	15.06	28.06	17.46	28.06	26.49	24.22	18.43	28.06	26.49	15.06	17.46	28.06	27.1	30.36	56.78	24.22	17.46	23.41	17.78	27.1
day27	23.45	59.82	32.89	15.42	30.93	25.19	20.97	36.98	36.98	23.45	46.51	20.97	46.51	28.71	32.89	16.83	20.97	30.71	28.71	25.35	59.82	23.45	30.93	30.93	46.51	46.51	15.42	25.19	20.97	23.45	30.71	25.35	30.71	28.71	36.98	16.83	30.71	28.71	23.45	25.35	30.71	32.89	20.97	59.82	36.98	25.35	30.93	15.42	32.89
day28	65.26	153.92	150.05	47.67	88.14	53.99	84.18	68.62	68.62	65.26	51.32	84.18	51.32	60.06	150.05	57.32	84.18	79.3	60.06	57.64	153.92	65.26	88.14	88.14	51.32	51.32	47.67	53.99	84.18	65.26	79.3	57.64	79.3	60.06	68.62	57.32	79.3	60.06	65.26	57.64	79.3	150.05	84.18	153.92	68.62	57.64	88.14	47.67	150.05
day29	97.25	124.87	81.35	64.43	114.59	116.36	94.55	85	85	97.25	63.62	94.55	63.62	115.2	81.35	53.41	94.55	89.31	115.2		124.87	97.25	114.59	114.59	63.62	63.62	64.43	116.36	94.55	97.25	89.31		89.31	115.2	85	53.41	89.31	115.2	97.25		89.31	81.35	94.55	124.87	85		114.59	64.43	81.35
day30	47.97	108.08	27.42	41.35	69.87	46.79	48.82	95.93	95.93	47.97	21.43	48.82	21.43	49.94	27.42	43.54	48.82	66.47	49.94	73.4	108.08	47.97	69.87	69.87	21.43	21.43	41.35	46.79	48.82	47.97	66.47	73.4	66.47	49.94	95.93	43.54	66.47	49.94	47.97	73.4	66.47	27.42	48.82	108.08	95.93	73.4	69.87	41.35	27.42
day31		99.18	41.03	42.18	57.17	42.71	59.13	68.35	68.35		31.34	59.13	31.34	59.4	41.03	44.48	59.13	66.98	59.4	32.71	99.18		57.17	57.17	31.34	31.34	42.18	42.71	59.13		66.98	32.71	66.98	59.4	68.35	44.48	66.98	59.4		32.71	66.98	41.03	59.13	99.18	68.35	32.71	57.17	42.18	41.03
day32	76.97	161.37	94.41	57.54	84.26	86.21	96.9	92	92	76.97	55.18	96.9	55.18	99.7	94.41	66.82	96.9	108.14	99.7	105.71	161.37	76.97	84.26	84.26	55.18	55.18	57.54	86.21	96.9	76.97	108.14	105.71	108.14	99.7	92	66.82	108.14	99.7	76.97	105.71	108.14	94.41	96.9	161.37	92	105.71	84.26	57.54	94.41
day33	34.96	71.7	31.49	43.97	67.28	55.66	54.42	63.8	63.8	34.96	105.81	54.42	105.81	69.12	31.49	42.17	54.42	72.35	69.12	42.08	71.7	34.96	67.28	67.28	105.81	105.81	43.97	55.66	54.42	34.96	72.35	42.08	72.35	69.12	63.8	42.17	72.35	69.12	34.96	42.08	72.35	31.49	54.42	71.7	63.8	42.08	67.28	43.97	31.49
day34	18.08	108.78		22.39	60.02	44.68	72.72	103.98	103.98	18.08	77.81	72.72	77.81	92.9		48.46	72.72	100.48	92.9	105.61	108.78	18.08	60.02	60.02	77.81	77.81	22.39	44.68	72.72	18.08	100.48	105.61	100.48	92.9	103.98	48.46	100.48	92.9	18.08	105.61	100.48		72.72	108.78	103.98	105.61	60.02	22.39
day35	89.93	254.21	117.62	94.85	152.46	106.69		133.2	133.2	89.93	97.51		97.51	168.67	117.62	42.72		146.43	168.67	105.58	254.21	89.93	152.46	152.46	97.51	97.51	94.85	106.69		89.93	146.43	105.58	146.43	168.67	133.2	42.72	146.43	168.67	89.93	105.58	146.43	117.62		254.21	133.2	105.58	152.46	94.85	117.62
day36	3.27	5.79	4.22	2.82	11.72	3.98	6.27	5.9	5.9	3.27	3.37	6.27	3.37	4.99	4.22	3.54	6.27	3.23	4.99	2.98	5.79	3.27	11.72	11.72	3.37	3.37	2.82	3.98	6.27	3.27	3.23	2.98	3.23	4.99	5.9	3.54	3.23	4.99	3.27	2.98	3.23	4.22	6.27	5.79	5.9	2.98	11.72	2.82	4.22
day37	10.33	24.69	30.96	8.38	12.47	14.94	10.29	11.72	11.72	10.33	8.79	10.29	8.79	17.77	30.96	10.44	10.29	13.74	17.77	8.07	24.69	10.33	12.47	12.47	8.79	8.79	8.38	14.94	10.29	10.33	13.74	8.07	13.74	17.77	11.72	10.44	13.74	17.77	10.33	8.07	13.74	30.96	10.29	24.69	11.72	8.07	12.47	8.38	30.96
day38	20.57	51.85	35.78	40.83	34.11	38.09	36.15			20.57	38.42	36.15	38.42	46.97	35.78	25.85	36.15	39.25	46.97	15.32	51.85	20.57	34.11	34.11	38.42	38.42	40.83	38.09	36.15	20.57	39.25	15.32	39.25	46.97		25.85	39.25	46.97	20.57	15.32	39.25	35.78	36.15	51.85		15.32	34.11	40.83	35.78
day39	44.38	53.81	52.72	38.84		43.85		30.95	30.95	44.38	37.63		37.63	47.74	52.72	39.81		38.52	47.74	24.67	53.81	44.38			37.63	37.63	38.84	43.85		44.38	38.52	24.67	38.52	47.74	30.95	39.81	38.52	47.74	44.38	24.67	38.52	52.72		53.81	30.95	24.67		38.84	52.72
day40	17.83	44.92	25.41	37.34	28.6	34.22		41.58	41.58	17.83	24.25		24.25	31.88	25.41	22.29		31.45	31.88	18.66	44.92	17.83	28.6	28.6	24.25	24.25	37.34	34.22		17.83	31.45	18.66	31.45	31.88	41.58	22.29	31.45	31.88	17.83	18.66	31.45	25.41		44.92	41.58	18.66	28.6	37.34	25.41
day41	32.17		23.22	25.9	24.18	35.19		35.58	35.58	32.17	31.22		31.22	37.59	23.22	13.81		25.18	37.59			32.17	24.18	24.18	31.22	31.22	25.9	35.19		32.17	25.18		25.18	37.59	35.58	13.81	25.18	37.59	32.17		25.18	23.22			35.58		24.18	25.9	23.22
[truncated: 17 more columns]

## Sheet: Weekly PM2.5 Concentrations
Week	Placebo (Average weekly PM2.5 concentrations,μg/m3)																																	QJWJ (Average weekly PM2.5 concentrations,μg/m3)
	1	2	5	7	8	9	10	14	16	17	18	20	24	25	26	28	29	30	31	33	34	35	38	39	41	44	45	53	55	59	60	61	62	3	4	6	11	12	13	15	19	21	22	23	27	32	36	37	42
1st week	76.544	108.42	99.1967	67.5033	110.963	100.92	79.1967	93.4417	93.4417	76.544	64.6267	79.1967	64.6267	92.4017	99.1967	82.9433	79.1967	97.3467	92.4017	59.115	108.42	76.544	110.963	110.963	64.6267	64.6267	67.5033	100.92	79.1967	76.544	97.3467	59.115	97.3467	92.4017	93.4417	82.9433	97.3467	92.4017	76.544	59.115	97.3467	99.1967	79.1967	108.42	93.4417	59.115	110.963	67.5033	99.1967
2nd week	75.9929	115.433	93.3643	77.6857	91.89	69.88	69.8814	102.097	102.097	75.9929	59.2029	69.8814	59.2029	84.1686	93.3643	70.85	69.8814	76.0171	84.1686	58.5286	115.433	75.9929	91.89	91.89	59.2029	59.2029	77.6857	69.88	69.8814	75.9929	76.0171	58.5286	76.0171	84.1686	102.097	70.85	76.0171	84.1686	75.9929	58.5286	76.0171	93.3643	69.8814	115.433	102.097	58.5286	91.89	77.6857	93.3643
3rd week	41.51	82.69	59.3229	51.2314	50.0386	39.9286	43.3329	52.7329	52.7329	41.51	37.6	43.3329	37.6	52.2157	59.3229	41.4843	43.3329	53.3143	52.2157	43.6186	82.69	41.51	50.0386	50.0386	37.6	37.6	51.2314	39.9286	43.3329	41.51	53.3143	43.6186	53.3143	52.2157	52.7329	41.4843	53.3143	52.2157	41.51	43.6186	53.3143	59.3229	43.3329	82.69	52.7329	43.6186	50.0386	51.2314	59.3229
4th week	50.4329	114.997	68.6986	37.3	66.7814	38.945	48.1971	62.4029	62.4029	50.4329	58.36	48.1971	58.36	62.0871	68.6986	48.0286	48.1971	62.7957	62.0871	56.91	114.997	50.4329	66.7814	66.7814	58.36	58.36	37.3	38.945	48.1971	50.4329	62.7957	56.91	62.7957	62.0871	62.4029	48.0286	62.7957	62.0871	50.4329	56.91	62.7957	68.6986	48.1971	114.997	62.4029	56.91	66.7814	37.3	68.6986
5th week	56.7483	118.271	70.9583	45.6471	77.3329	63.7714	72.96	82.5257	82.5257	56.7483	58.0729	72.96	58.0729	78.0457	70.9583	50.8857	72.96	83.29	78.0457	69.525	118.271	56.7483	77.3329	77.3329	58.0729	58.0729	45.6471	63.7714	72.96	56.7483	83.29	69.525	83.29	78.0457	82.5257	50.8857	83.29	78.0457	56.7483	69.525	83.29	70.9583	72.96	118.271	82.5257	69.525	77.3329	45.6471	70.9583
6th week	31.2114	72.545	41.4186	35.5657	43.9233	39.5657	17.57	43.155	43.155	31.2114	34.4557	17.57	34.4557	50.8014	41.4186	22.6371	17.57	42.5429	50.8014	29.2133	72.545	31.2114	43.9233	43.9233	34.4557	34.4557	35.5657	39.5657	17.57	31.2114	42.5429	29.2133	42.5429	50.8014	43.155	22.6371	42.5429	50.8014	31.2114	29.2133	42.5429	41.4186	17.57	72.545	43.155	29.2133	43.9233	35.5657	41.4186
[truncated: 17 more columns]
