# Supplementary material for: Qianjinweijing Decoction Protects Against Fine Particulate Matter Exposure-mediated Lung Function Disorder
Source: Front Pharmacol. 2022 Jun 24;13:873055. doi: 10.3389/fphar.2022.873055 (PMC9263354; doi:10.3389/fphar.2022.873055)
Supplement: Supplementary file 1 [file DataSheet1.ZIP › DATA/Supplemental TableS1 FigureS1.xlsx]

## Sheet: Monitor1
Aerosol Monitoring Meter (μg/m3)	AirCasting Air Monitor (μg/m3)
9.01667	15.7333
9.1	16.4392
9.78333	16.2492
9.83333	15.97
10.0167	18.5558
10.1	15.9525
10.1333	17.1292
10.3	16.8383
10.6	19.6058
10.7667	18.5125
11.25	17.425
12.4667	21.5433
12.95	22.1958
13.75	22.94
16.05	21.045
16.25	22.0683
16.5667	20.7667
16.6	24.9533
16.6833	20.7925
16.75	21.0592
17.7833	27.99
18.4	25.2992
18.4167	28.8833
19.0667	34.475
20.9833	38.1158
21.0333	31.4908
21.3667	32.4325
21.7167	33.5817
21.7167	30.7308
22.7333	38.3975
23.4833	38.0017
23.65	38.56
24.2333	36.7308
25.8833	27.7408
26.1167	29.4658
26.5167	31.2708
27.9	32.1717
28.5667	33.6358
28.8167	36.6058
29	36.3633
29.0333	34.0942
29.1667	33.335
29.5333	33.3825
29.6667	45.3683
29.85	37.9717
30	42.5083
30.7333	44.9983
31.0667	40.34
31.4333	46.25
31.7	47.54
32.0667	51.2183
32.3333	53.2417
32.7667	55.4633
32.9	53.5867
33.3667	49.9683
33.5	57.2517
34.1333	56.8183
34.4	60.02
34.7	59.3833
35.0333	61.8117
35.0333	64.58
35.1667	56.8567
35.3	58.1317
35.4667	62.7483
35.5333	66.255
35.5667	62.76
36.0667	69.1517
36.1333	68.3983
36.5333	67.6467
36.5333	71.135
36.6667	69.765
36.7667	72.075
36.7667	75.0283
37.1333	69.8717
37.4667	75.7283
37.5333	73.3583
37.7667	79.8217
38.3	81.6833
38.6333	83.2383
38.7	81.4267
39.5667	82.72
39.7667	84.195
39.9333	79.415
40.6333	85.8483
40.7333	87.245
40.9333	89.4667
41.7333	86.3467
41.8	87.7867
42.2667	90.675
42.4667	90.3133
42.8667	87.65
42.8667	95.3967
42.9667	93.3
43.1333	91.8383
43.2	95.8483
43.3333	89.445
43.4	90.4917
43.6667	91.6983
44.3333	89.585
44.5	98.985
44.5667	100.095
45.2	98.57
45.6333	102.302
46.6	105.673
47.3	103.663
47.7333	112.672
48.0667	111.2
48.6667	111.58
49.6667	116.558
50.3333	119.1
50.4	117.637
51.1	118.362
51.3667	120.773
51.4	108.52
52	108.99
52.5333	122.783
52.6	123.027
52.6	107.32
53.4	122.367
53.9333	125.798
54.4	127.195
54.4667	140.018
54.5	132.777
54.8	107.61
55	125.61
55	110.88
55.4333	135.253
56	109.08
56.0333	136.422
57	123.897
58.1	139.623
59.3333	144.182
59.9667	141.817
60.9667	151.612
61.2	142.237
61.4667	144.635
61.8333	150.45
62.3667	145.403
62.4	131.79
62.7667	145.577
62.8	129.78
62.9333	149.512
62.9667	151.895
63	150.23
63.1667	158.623
63.4333	145.582
63.8	127.25
63.9667	151.302
64.2667	154.66
64.4667	164.302
64.9	147.688
65	128.31
65.1333	150.032
65.6	150.328
65.8667	163.608
66.8667	162.572
67	168.573
67.2	165.897
67.2667	173.873
67.6667	150.788
68.9667	168.695
69.1667	174.788
69.2	166.807
69.3	168.673
69.3333	167.313
69.3667	166.752
69.5333	168.678
69.6	181.478
69.7	167.405
69.8	165.165
69.8667	172.838
70.0667	171.637
70.2333	168.148
70.4	176.645
70.4333	172.287
70.4667	185.42
70.7	176.227
70.9667	170.18
71.0667	171.253
71.1	178.28
71.1	171.782
71.1333	167.627
71.7667	178.587
71.9333	180.083
71.9667	185.23
72	164.94
72.2667	183.232
72.6667	181.733
72.7667	175.812
72.8333	171.192
72.8333	186.525
73.1	178.063
73.1	176.89
73.1333	187.12
73.1333	185.785
73.5	176.872
74.1667	185.767
74.5	182.913
74.6	177.997
75.1333	174.677
75.6	178.283
76.5667	185.948

## Sheet: Monitor2
Aerosol Monitoring Meter (μg/m3)	AirCasting Air Monitor (μg/m3)
8.6	16.4392
9.11667	16.2492
9.65	15.7333
9.75	15.9525
10.35	17.425
11.2667	18.5125
11.2667	21.5433
11.3	15.97
11.4333	17.1292
11.5667	19.6058
11.5833	18.5558
11.8333	16.8383
12.4833	22.94
14.15	22.1958
16.2667	21.045
16.4167	20.7925
16.4667	21.0592
17.5167	27.99
17.7	24.9533
17.8667	20.7667
18.0167	25.2992
18.2	28.8833
18.2833	22.0683
19.95	34.475
21.5667	38.1158
22.6833	31.4908
22.7333	32.4325
23.15	30.7308
23.4833	38.3975
23.5167	38.56
23.9	38.0017
24.1667	33.5817
24.3333	22.8617
24.7	23.3292
24.9167	36.7308
25.2	22.8467
25.2833	24.4775
25.4333	26.2492
25.4833	23.3758
25.5833	27.7408
27.6167	31.2708
27.7333	29.4658
28.3	33.335
28.4	32.1717
28.55	33.6358
28.8333	33.3825
29.65	36.6058
29.7833	34.0942
30.35	36.3633
30.5667	42.5083
30.7167	37.9717
30.7167	38.245
30.9	46.25
30.9333	44.9983
31.0333	45.3683
31.3	40.34
32.7	49.9683
32.8	47.54
32.9667	51.2183
33.7	56.8183
33.8	53.5867
34.1	53.2417
34.1	55.4633
34.4333	57.2517
34.4667	59.3833
34.8667	62.76
35.1333	56.8567
35.3667	61.8117
35.3667	64.58
35.4333	62.7483
35.4333	66.255
35.9333	60.02
36.0667	69.1517
36.3667	58.1317
36.4	68.3983
36.9667	67.6467
37.1667	69.8717
37.2	72.075
37.5	69.765
38.2	71.135
38.2	73.3583
38.2	81.6833
38.6	79.8217
38.8	75.0283
38.8333	75.7283
39.9333	81.4267
40.1	79.415
40.8	84.195
40.8333	83.2383
41	82.72
41.6667	87.245
41.9667	90.3133
42.0667	86.3467
42.8667	87.65
42.9667	89.445
43.1	87.7867
43.4	85.8483
43.4333	89.585
43.6	91.8383
44.0333	89.4667
44.1333	90.675
44.7667	95.3967
44.9333	100.095
45.0667	98.57
45.1333	90.4917
45.4333	91.6983
45.7	95.8483
46.2	93.3
46.2	103.663
46.8	98.985
47.3333	102.302
47.4	107.32
47.6	105.673
47.6	108.99
47.6	108.52
47.6	107.61
48.0667	111.58
49.4333	112.672
49.7	111.2
49.8	110.88
50.6	109.08
51.1	116.558
51.6	119.1
52.1	117.637
52.9	123.027
52.9667	122.783
53.2667	118.362
53.5	120.773
54.3667	122.367
54.9667	135.253
55	131.79
55.2333	125.798
55.8667	136.422
57.4	127.25
57.5333	127.195
57.6	128.31
57.6667	132.777
57.7	123.897
58.2	129.78
58.3	125.61
58.5	140.018
60.6333	139.623
60.6333	144.182
61.1333	141.817
62.0667	142.237
63.0667	150.45
63.1333	150.788
63.3667	145.403
63.4333	145.582
63.5333	145.577
63.6	144.635
64.1333	151.612
64.9	164.302
65.1333	154.66
65.3	149.512
65.5667	151.302
65.7	150.23
66.2667	150.032
66.6	150.328
66.6333	151.895
67.0333	158.623
67.1667	147.688
67.6667	163.608
68.7	162.572
69.1	168.573
69.8	165.897
69.9	166.807
69.9667	173.873
70.5667	168.695
70.5667	167.313
70.7667	171.637
70.7667	176.645
70.9333	166.752
70.9667	164.94
71.4	171.253
71.5667	167.405
71.8	181.478
71.9	167.627
71.9	185.42
71.9667	178.28
71.9667	170.18
72.0667	168.678
72.3	171.782
72.4333	168.673
72.4333	168.148
72.4667	176.227
72.8	165.165
72.8	174.788
73	172.838
73.3	172.287
73.6667	174.677
74.1	171.192
74.1	185.23
74.5667	175.812
74.7	178.063
74.8	176.89
74.9333	178.283
75.1333	180.083
75.2	176.872
75.2333	186.525
75.2667	181.733
75.6	187.12
75.6333	177.997
75.7	178.587
76.1	183.232
76.6333	182.913
76.7667	185.767
77.0333	185.948
77.2	185.785

## Sheet: Monitor3
Aerosol Monitoring Meter (μg/m3)	AirCasting Air Monitor (μg/m3)
7.9	16.4392
9.66667	16.2492
9.7	15.9525
10.3833	15.97
10.4833	16.8383
10.7	15.7333
10.9167	18.5125
11.5167	18.5558
11.65	17.425
12.15	17.1292
13.4833	22.1958
13.55	19.6058
14.0667	22.94
16.0667	21.5433
16.6333	24.9533
16.6833	22.0683
16.8333	21.0592
17.3	21.045
18.0167	20.7925
18.0833	20.7667
18.5167	25.2992
18.7833	28.8833
19.2	27.99
20.0333	31.4908
20.45	34.475
21.15	38.1158
22.0167	30.7308
23.3667	38.0017
24.0333	32.4325
24.4667	33.5817
24.85	38.56
24.8667	38.3975
25.5167	36.7308
26.15	29.4658
26.4833	32.1717
26.9833	31.2708
27.75	33.335
27.7667	33.6358
28.55	33.3825
28.8	36.3633
29.05	36.6058
29.1	42.5083
29.3	45.3683
29.3833	34.0942
29.5	41.4242
29.5667	45.1833
29.8333	44.9983
29.8333	47.54
29.9	40.34
30.0667	38.245
30.3333	51.2183
30.3667	46.895
30.4167	50.5933
30.4833	37.9717
30.5	49.9683
30.9	46.25
31.5333	53.2417
32.8	53.5867
32.9333	56.8183
33.0667	55.4633
33.0667	56.8567
33.2	59.3833
33.7667	60.02
34.3	58.1317
34.3667	57.2517
34.4667	62.7483
34.6333	62.76
35.1	64.58
35.4	66.255
35.6333	61.8117
35.7333	69.8717
35.9	68.3983
36.1	67.6467
36.1	75.7283
36.2333	69.1517
36.5	72.075
36.5333	69.765
36.8	73.3583
36.9	71.135
37.1	75.0283
37.7333	81.6833
38.0667	79.8217
38.2333	79.415
39.6667	81.4267
39.9333	82.72
40.6333	86.3467
40.6333	85.8483
40.6667	84.195
41.5	83.2383
41.6333	87.245
41.7	87.7867
41.7333	89.585
41.8	91.8383
41.8333	89.4667
42	89.445
42.1667	90.3133
42.3333	95.3967
42.4	90.675
42.7667	87.65
42.8333	91.6983
42.8667	90.4917
43.7333	98.985
43.7667	95.8483
44.0667	98.57
44.4667	100.095
45.1667	93.3
45.2	109.08
45.3333	112.672
45.9	102.302
45.9667	103.663
46	107.61
46.4	111.58
46.5333	105.673
47	107.32
47.3	111.2
47.6	110.88
48	108.99
48	108.52
48.0667	116.558
48.7	119.1
48.8333	117.637
49.5667	120.773
51.9333	122.783
51.9667	118.362
52.5667	122.367
52.6333	123.897
52.9333	123.027
53	129.78
53	127.25
53.4	136.422
53.6333	125.798
53.7333	125.61
53.7333	132.777
53.8	127.195
54	131.79
54.2333	135.253
55.2333	140.018
55.6	128.31
56.4667	139.623
57.0667	142.237
58.1667	144.635
58.4	144.182
58.8333	145.403
58.8667	145.582
59.4667	141.817
60.4667	149.512
60.5	150.45
61.0667	145.577
61.3	150.788
61.3	147.688
62.6	158.623
62.7667	154.66
62.9	150.23
63	151.612
63.4667	151.302
63.5667	164.302
63.7	150.328
63.7667	163.608
63.8667	151.895
63.8667	150.032
64.5	162.572
65.6667	168.573
66.4667	168.148
67.7667	173.873
68.3	168.695
68.3	176.227
68.3	172.287
68.5667	167.405
68.6667	166.807
68.6667	171.253
68.8	181.478
69.1667	165.897
69.1667	171.637
69.8	168.678
69.9333	164.94
70	166.752
70	176.645
70.0667	168.673
70.2333	167.627
70.3667	165.165
70.4667	171.782
70.7333	172.838
70.8333	185.42
71.3667	178.283
71.4	174.788
71.4667	171.192
71.4667	186.525
71.6333	178.063
71.7	174.677
71.7333	178.587
71.8333	170.18
71.8667	185.23
71.9333	175.812
71.9667	181.733
72	185.785
72.1333	180.083
72.3	167.313
72.4	183.232
72.8667	185.767
72.9667	187.12
73	177.997
73.1333	182.913
73.3333	185.948
73.3667	176.89
73.8	176.872
74.0667	178.28

## Sheet: Monitor4
Aerosol Monitoring Meter (μg/m3)	AirCasting Air Monitor (μg/m3)
9.6	15.7333
10.15	16.4392
10.3167	15.9525
10.65	16.2492
11.2667	17.425
11.8167	15.97
11.8833	18.5125
12.05	18.5558
12.15	19.6058
12.35	17.1292
12.5	16.8383
12.6	21.5433
13.7833	22.1958
14.9333	22.94
17.9	25.2992
18.9167	20.7925
18.9833	21.045
19.0167	22.0683
19.1833	27.99
19.2333	20.7667
19.6167	21.0592
19.75	28.8833
19.8333	24.9533
21.5833	34.475
23.7167	38.1158
24.65	31.4908
25.0333	33.5817
25.0333	30.7308
25.1833	38.0017
25.7333	32.4325
25.8667	36.7308
26.3167	38.3975
27.05	38.56
27.5833	33.335
27.9	32.1717
28.5333	33.6358
28.6167	36.6058
29.1833	33.3825
29.3167	34.0942
29.8333	38.245
30.0167	36.3633
30.1333	37.9717
30.2	44.9983
30.6	45.1833
30.7333	40.34
30.8333	41.4242
30.8667	46.25
30.9333	42.5083
31	45.3683
31.6	47.54
31.7333	49.9683
31.9	51.2183
32.6333	53.5867
32.9333	55.4633
33.4333	53.2417
33.5667	58.1317
33.9333	56.8567
33.9667	56.8183
34.4667	57.2517
34.7333	66.255
34.8333	60.02
34.8667	59.3833
34.9667	62.7483
35.5333	61.8117
35.8333	67.6467
36.1	62.76
36.2	64.58
36.6	68.3983
36.7333	69.1517
36.9333	72.075
37	71.135
37.0333	69.765
37.0333	69.8717
37.5667	73.3583
38.0667	75.7283
38.5	82.72
38.5333	75.0283
38.7667	81.4267
39.7	79.8217
39.7	79.415
39.8	81.6833
40.2667	84.195
41.3667	87.245
41.9	83.2383
42	86.3467
42.2333	89.4667
43.3	90.3133
43.5	85.8483
44.3333	89.445
45.2667	89.585
45.4	95.3967
45.4667	90.675
45.5333	87.65
45.6333	90.4917
45.9	91.6983
46.7667	98.57
46.8	87.7867
46.9	95.8483
46.9333	93.3
47.4333	91.8383
48.4	110.88
48.4667	111.2
48.6	100.095
48.9	102.302
49	108.99
49	108.52
49.0667	98.985
49.4333	105.673
49.8	107.32
49.8333	111.58
50.3	103.663
50.8667	112.672
51.2	107.61
52	109.08
53.5	116.558
53.6	118.362
53.6333	117.637
53.7667	119.1
54.9667	122.367
56.5667	125.798
56.6	120.773
56.7	122.783
56.7667	123.897
56.8	129.78
57.3333	127.195
57.4	127.25
57.6333	123.027
57.9667	125.61
58	128.31
58	131.79
58.3333	135.253
58.8333	136.422
58.9333	132.777
59.1	140.018
59.8	139.623
61.2333	142.237
61.6	145.582
62.6667	144.635
63.3667	141.817
64.1667	144.182
65.4667	145.403
66.2667	145.577
66.7333	150.45
66.9333	149.512
67.7	158.623
67.8667	151.302
68.1667	154.66
68.2333	151.895
68.5	164.302
68.5333	151.612
68.6	150.788
68.8333	150.032
69.1667	150.23
69.5	150.328
69.7667	147.688
70.8	168.573
71.1333	163.608
73.4	162.572
74.5	168.673
75.7333	171.253
75.8	176.227
75.8333	168.695
75.8333	171.637
76.3333	181.478
76.4667	185.23
76.5333	164.94
76.5667	173.873
76.6	165.897
76.8333	166.752
77.1	166.807
77.2	167.627
77.2	165.165
77.4333	168.678
77.5	167.405
77.5	167.313
77.6	178.587
77.6667	185.42
77.8333	168.148
78.0667	183.232
78.0667	174.788
78.2	187.12
78.3667	176.645
78.3667	170.18
78.4667	186.525
78.6333	178.063
78.8667	182.913
79.0667	172.838
79.1	177.997
79.4333	185.767
79.4667	172.287
79.5	185.948
79.5667	174.677
79.8667	171.782
80.0333	181.733
80.1	180.083
80.5333	178.28
80.5667	185.785
80.6	176.872
80.7333	171.192
80.9333	178.283
81.0667	176.89
81.6333	175.812

## Sheet: Monitor5
Aerosol Monitoring Meter (μg/m3)	AirCasting Air Monitor (μg/m3)
8.01667	16.2492
8.11667	15.7333
9.13333	16.4392
9.15	15.97
9.6	15.9525
10.25	16.8383
10.25	17.425
10.6333	17.1292
11.15	18.5125
11.95	18.5558
12.1667	21.5433
12.2	19.6058
12.85	22.1958
12.8833	22.94
14.9333	20.7925
15.6	20.7667
15.6333	25.2992
15.7333	21.0592
16.0667	21.045
16.8	22.0683
17.15	24.9533
17.7833	28.8833
18.45	27.99
20.4	38.1158
20.55	34.475
22.6833	31.4908
22.8167	33.5817
23.1167	38.0017
23.4	30.7308
24.0167	38.56
24.1833	36.7308
24.2167	32.4325
24.4	38.3975
24.9167	32.1717
25.3	33.335
26.2833	33.6358
26.2833	33.3825
26.9333	34.0942
27.0667	36.6058
27.3333	47.54
27.5667	44.9983
28.6	42.5083
28.9333	45.3683
29.2	46.25
29.4667	49.9683
29.7	51.2183
30.5333	56.8567
30.7333	53.2417
31.8	56.8183
31.8	57.2517
31.8333	53.5867
31.8667	55.4633
32.2	59.3833
32.7667	60.02
32.9	58.1317
33.1	66.255
33.2333	61.8117
33.3667	62.76
33.4	68.3983
33.4333	64.58
33.5	62.7483
33.8	67.6467
34.0333	69.8717
34.6333	69.1517
34.8667	69.765
34.9667	72.075
35.0667	73.3583
35.4667	79.8217
35.5333	75.7283
35.6333	71.135
35.8667	75.0283
36.7333	81.6833
36.8667	79.415
37.0667	83.2383
37.1	84.195
37.4333	82.72
37.7667	87.245
37.9667	81.4267
38.5	85.8483
38.8333	98.985
38.9333	86.3467
39.0333	87.65
39.0667	89.445
39.2	91.8383
39.2667	89.585
39.3667	89.4667
39.3667	87.7867
40.1	90.4917
40.1667	95.8483
40.4	100.095
40.4667	91.6983
40.5333	90.3133
40.7	95.3967
41.6333	98.57
41.7333	93.3
42	90.675
42.2	108.52
43.1667	103.663
43.6	102.302
43.6333	105.673
43.8	109.08
44.2	108.99
44.6	112.672
44.7667	111.2
44.8	110.88
45	107.61
45.1667	116.558
45.6	107.32
45.8333	111.58
47.3333	118.362
47.5333	117.637
47.8667	119.1
49.0667	120.773
49.9	125.798
50.0667	123.897
50.9	122.367
51.4	131.79
51.4333	122.783
52	129.78
52.1667	123.027
52.2333	127.195
52.4	136.422
52.5	140.018
52.6	135.253
52.6	127.25
52.6	128.31
52.7667	132.777
53.1667	125.61
54.1333	139.623
54.7	142.237
54.8333	145.403
55.0333	145.582
55.9667	144.182
56.0333	141.817
56.2667	144.635
59.4667	145.577
59.7667	150.328
59.8333	158.623
60.1667	154.66
60.7	151.612
60.8	151.302
61.1	149.512
61.4667	150.788
61.9	150.45
62.1667	150.23
62.2	147.688
62.3667	151.895
62.5667	162.572
62.6	164.302
62.7333	150.032
62.7333	163.608
64	168.573
64.7667	165.897
65.4667	168.695
65.4667	165.165
65.6333	171.637
66.1667	167.405
66.1667	168.673
66.3	168.678
66.8667	178.587
67.2333	167.627
67.2333	176.227
67.2667	173.873
67.2667	176.645
67.5333	185.23
67.8	168.148
67.8	171.253
67.8667	181.733
68.3	166.807
68.3	180.083
68.4333	177.997
68.4667	178.28
68.6	164.94
68.8667	178.063
69.1	172.838
69.1333	186.525
69.2333	185.42
69.4667	181.478
69.5333	167.313
69.5667	171.782
69.6	182.913
69.7	171.192
69.8	174.788
70.0333	187.12
70.5667	178.283
70.6	170.18
70.8333	172.287
70.8667	175.812
70.8667	185.948
70.9333	183.232
71	174.677
71.1333	166.752
71.3333	176.89
71.3667	185.767
71.8333	176.872
73.1667	185.785
	40.34

## Sheet: Monitor6
Aerosol Monitoring Meter (μg/m3)	AirCasting Air Monitor (μg/m3)
8.86667	15.7333
9.5	16.2492
9.81667	16.4392
9.96667	15.9525
10.4833	17.1292
10.6	18.5558
10.6667	15.97
10.7667	17.425
11.1167	18.5125
11.55	16.8383
11.75	19.6058
12.3667	22.94
13.4833	21.5433
13.7167	22.1958
16	21.045
16.3667	21.0592
16.6	20.7667
17.1667	20.7925
17.2333	22.0683
17.5833	25.2992
17.6	28.8833
17.85	27.99
18.5	24.9533
19.3333	34.475
20.15	38.1158
21.3	31.4908
22.8833	30.7308
24.05	32.4325
24.2833	29.4658
25.1167	31.2708
25.4333	32.1717
25.8	33.335
26.3167	33.6358
26.6333	33.3825
26.9833	34.0942
27.1667	42.5083
27.4	36.6058
27.5333	37.9717
27.9667	36.3633
28.2333	45.3683
28.5667	44.9983
29.5	49.9683
29.6667	40.34
29.7	46.25
30	51.2183
30.0333	47.54
30.8667	53.2417
31.4667	53.5867
32.0333	57.2517
32.3667	55.4633
32.3667	59.3833
32.4667	61.8117
32.5333	56.8183
32.7333	56.8567
33	58.1317
33.0333	60.02
33.3333	62.7483
33.4333	64.58
33.4667	62.76
33.9333	66.255
34.2667	69.1517
34.4333	69.8717
34.6333	69.765
34.9333	67.6467
35	68.3983
35.0333	72.075
35.1	71.135
35.1667	73.3583
36.2333	75.0283
36.3333	81.6833
36.4	75.7283
36.4667	81.4267
36.5	79.8217
36.5	79.415
36.7	82.72
36.8333	84.195
37.6	89.4667
37.8667	83.2383
38.2	87.245
38.3	86.3467
38.4333	85.8483
38.8333	89.445
39.2667	90.3133
40.0667	90.4917
40.2333	98.57
40.3667	87.65
40.5333	87.7867
40.8667	89.585
40.9333	91.8383
41.0667	93.3
41.2667	91.6983
41.5667	95.8483
41.5667	95.3967
41.8	90.675
42.3667	100.095
42.4667	112.672
43.5	103.663
43.8	98.985
43.9667	105.673
44	107.61
44.8333	111.58
44.9667	102.302
45	108.52
45	110.88
45.0667	111.2
45.4	107.32
45.6	109.08
46	108.99
46.1	116.558
46.2	118.362
47.5333	117.637
48	120.773
48.5	119.1
48.6	129.78
49.1	125.798
49.2	122.783
49.8	123.027
50.6	122.367
50.6333	123.897
51.4	125.61
51.6	136.422
52.2333	140.018
52.7667	127.195
53.4	127.25
53.5667	139.623
54	135.253
54.3667	132.777
54.4	131.79
55	128.31
55.0333	144.182
56.4	141.817
56.9667	144.635
57.0333	142.237
58.0333	145.577
58.6	145.582
58.8	145.403
59.6667	151.612
60.3	150.45
60.3667	149.512
60.5333	150.328
60.7333	151.302
61.1333	150.788
61.4333	163.608
61.8667	154.66
61.8667	164.302
62.1	158.623
62.3333	150.23
62.3333	150.032
62.7	147.688
63.3667	168.573
64.1333	151.895
65.0667	162.572
65.2	168.695
65.2333	165.897
66.2667	168.673
67.2333	167.405
67.5	171.253
67.6333	167.627
68.1667	168.678
68.3	176.227
68.4333	167.313
68.4667	168.148
68.5333	173.873
68.8	164.94
69.5667	166.752
69.6667	166.807
69.6667	176.645
69.7333	174.788
69.9333	165.165
70.0667	171.637
70.1	172.838
70.2667	176.89
70.5333	180.083
70.9	177.997
70.9333	187.12
70.9667	181.733
71.1	181.478
71.1	185.785
71.2	178.283
71.2333	185.23
71.3333	171.192
71.3333	170.18
71.4667	174.677
71.5	183.232
71.5333	185.948
71.5667	185.42
71.5667	186.525
71.6333	178.587
71.6333	185.767
71.6667	171.782
72.4333	178.28
72.6333	176.872
72.6667	175.812
72.9667	172.287
73.7	178.063

## Sheet: Monitor7
Aerosol Monitoring Meter (μg/m3)	AirCasting Air Monitor (μg/m3)
8.15	15.9525
8.26667	16.4392
8.63333	15.7333
9.63333	17.425
9.75	15.97
9.96667	16.2492
10.1833	18.5125
10.3	16.8383
10.8333	19.6058
10.8333	17.1292
11.9	22.94
11.95	18.5558
13.5667	22.1958
15.1333	21.5433
16.1333	21.045
16.2667	24.9533
16.5167	21.0592
17.7	20.7667
17.7167	25.2992
18.15	20.7925
18.2667	22.0683
18.3167	27.99
19.2167	28.8833
20.3667	38.1158
20.6333	34.475
22.0333	31.4908
23.8167	30.7308
23.9333	38.3975
24.9667	38.56
25.65	36.7308
25.7167	29.4658
26.5333	31.2708
26.95	32.1717
26.95	33.3825
27.55	33.6358
28.5	33.335
28.8	34.0942
28.8667	46.25
29.5333	40.34
29.7333	44.9983
29.8	45.3683
30.2	42.5083
30.8333	49.9683
31.0333	47.54
31.6	51.2183
32.3	53.2417
32.9667	55.4633
33.1333	53.5867
33.5	56.8183
33.9	57.2517
34.0333	56.8567
34.3	59.3833
34.3	62.7483
34.4667	61.8117
34.6333	60.02
34.7	62.76
34.7333	58.1317
34.8333	66.255
35.1333	64.58
35.1667	69.765
35.2333	67.6467
35.4667	72.075
36.2667	68.3983
36.4667	79.8217
36.6333	69.8717
36.7	69.1517
36.9333	75.7283
37	81.6833
37.1333	73.3583
37.2	75.0283
37.3	71.135
37.6333	79.415
38.0333	81.4267
38.3333	83.2383
38.6	82.72
38.7333	86.3467
39.0667	84.195
39.6333	91.6983
40.3667	87.245
40.5667	89.445
40.9	87.65
41.4333	87.7867
42	90.3133
42.0333	85.8483
42.1	89.4667
42.5	91.8383
42.7667	89.585
42.7667	90.675
42.9667	90.4917
43.6	108.99
44	107.32
44.1667	105.673
44.3	95.8483
44.3	100.095
44.3	102.302
44.6	98.57
44.6	108.52
44.7667	93.3
44.8	95.3967
45.2	110.88
45.5667	111.2
45.8	98.985
47.5333	111.58
47.8667	103.663
48.2667	116.558
48.6	107.61
49	112.672
50.2	109.08
50.5333	122.783
51	123.027
51.1	120.773
51.2	118.362
51.3333	117.637
51.9667	119.1
52	129.78
52.4333	123.897
52.6	127.25
52.8667	122.367
53.2	131.79
53.4333	127.195
53.5667	125.798
54.8	125.61
54.8	128.31
55.1667	135.253
55.5667	132.777
56	136.422
56.3333	140.018
56.6333	139.623
58.7333	141.817
58.8667	144.635
59.1333	142.237
59.4667	145.403
59.6667	144.182
60	145.577
60.1333	145.582
60.7667	164.302
60.8	150.45
60.9	149.512
61.7	158.623
61.8333	151.612
62.0667	163.608
62.3333	154.66
62.4	150.788
63.2333	150.328
63.3333	151.302
63.5667	147.688
63.6667	151.895
64.1333	150.032
64.2	162.572
64.5333	168.573
64.5667	150.23
65.3667	171.637
66.4	168.695
66.7667	164.94
67.0333	165.897
67.2333	171.253
67.4	173.873
67.5333	168.148
67.7667	167.313
68.2667	176.227
68.4667	168.678
68.6333	186.525
68.7333	166.807
68.8	167.405
68.8333	181.478
69	167.627
69.0333	168.673
69.1667	178.283
69.2667	165.165
69.4667	170.18
69.5333	166.752
69.5333	185.23
70.2333	172.838
70.6	176.645
70.9	171.782
70.9333	176.872
70.9667	172.287
71.0667	178.28
71.1667	185.767
71.2	174.677
71.2667	174.788
71.5333	180.083
71.5333	185.42
71.7	178.587
71.8333	187.12
71.9333	175.812
71.9333	185.785
72.0333	178.063
72.4667	181.733
72.9333	183.232
73.0333	177.997
73.1667	176.89
73.5	171.192
74.1667	185.948
75.2667	182.913

## Sheet: Monitor8
Aerosol Monitoring Meter (μg/m3)	AirCasting Air Monitor (μg/m3)
9.2	15.7333
9.48333	15.9525
9.73333	16.2492
9.8	16.4392
10.5	17.425
10.8833	16.8383
11.1667	19.6058
11.2	17.1292
11.2667	15.97
12.4167	18.5125
13.2167	18.5558
14.8333	25.2992
16.2667	22.0683
16.5333	27.99
16.8833	21.045
16.9333	24.9533
17.5167	20.7925
18.1667	21.0592
18.35	20.7667
18.4167	28.8833
19.5	34.475
21.4	38.1158
22.95	31.4908
23.6833	33.5817
23.7833	30.7308
24.4	32.4325
24.6333	38.56
24.7	38.0017
24.9667	38.3975
25.65	36.7308
28.5333	40.34
29.4667	42.5083
30.6333	45.3683
31.4667	44.9983
31.7	46.25
32.7333	49.9683
32.7667	55.4633
33.0667	47.54
33.6333	56.8567
33.8	53.5867
33.9667	51.2183
34.3667	56.8183
34.7333	53.2417
34.8	60.02
34.8	61.8117
34.8333	57.2517
35.2	59.3833
35.2333	58.1317
35.9	62.76
36	64.58
36.0667	62.7483
36.6667	68.3983
36.7667	66.255
37.1	67.6467
37.1	69.765
37.3	69.8717
37.6333	69.1517
37.6667	71.135
38.2	73.3583
38.5	72.075
38.8	79.8217
38.9667	75.0283
39.2667	75.7283
39.7333	81.6833
40.2	83.2383
41.3	85.8483
41.3333	86.3467
41.6	79.415
41.8333	82.72
41.8667	81.4267
42.2	84.195
42.4333	90.4917
42.6	89.585
42.6333	87.65
43.3	93.3
43.4333	89.4667
43.8667	91.8383
43.9667	90.675
44.1333	87.245
44.3	89.445
44.5	90.3133
44.6	87.7867
44.7667	95.3967
45.3	91.6983
45.8	95.8483
46.4667	100.095
46.6	98.57
46.6	107.32
48	108.99
48	108.52
48.4	107.61
48.6	102.302
48.8667	98.985
49.3667	111.58
49.8667	103.663
50	109.08
50.4	116.558
50.7333	105.673
50.8	111.2
50.9667	112.672
51.6	110.88
51.8333	119.1
52.1333	117.637
52.5	120.773
52.5333	122.783
53	118.362
53.6	123.027
54.6	127.25
55	128.31
55.2	129.78
55.5333	125.798
56.2667	122.367
56.6	135.253
56.9333	127.195
57.4	136.422
57.4	131.79
57.6333	132.777
58.3333	123.897
58.6667	140.018
58.7333	125.61
58.8667	139.623
59.6	142.237
61.1667	144.182
61.6	145.577
61.7	150.788
61.7	147.688
62.1	141.817
62.2	144.635
62.5667	151.302
62.9	145.582
63	145.403
63.0667	150.328
63.4	151.895
63.4333	164.302
64.3	149.512
64.3667	151.612
64.4	150.23
64.7	158.623
65.0667	150.45
65.9	150.032
66.0667	154.66
66.5667	163.608
68.9333	168.673
69.1	165.897
69.2667	162.572
69.5667	168.695
70.0667	168.678
70.1333	168.573
70.1333	171.253
70.6333	168.148
70.6667	167.405
70.6667	167.313
70.8667	180.083
70.9	166.807
70.9667	171.637
71.4	173.873
71.6	167.627
71.8333	164.94
72	183.232
72	176.872
72.1	178.283
72.1333	165.165
72.2667	174.788
72.3333	166.752
72.4	172.838
72.4	185.42
72.4333	171.782
72.5667	176.89
72.7	181.478
72.7333	178.587
72.8667	170.18
72.9333	176.227
73.1667	171.192
73.3	186.525
73.5667	175.812
73.6333	176.645
73.7333	187.12
74.1	174.677
74.5	185.23
74.5333	181.733
74.6	172.287
75.1667	178.28
75.3	177.997
76.3667	178.063

## Sheet: Monitor9
Aerosol Monitoring Meter (μg/m3)	AirCasting Air Monitor (μg/m3)
8.55	16.2492
8.88333	16.4392
9.4	15.9525
9.53333	15.7333
9.93333	15.97
10.35	17.1292
10.9	16.8383
10.9167	18.5125
11.4833	22.1958
11.6667	18.5558
11.9	17.425
12	19.6058
12.3	21.5433
13.6667	22.94
15.5	21.0592
16.5833	27.99
16.8167	21.045
16.8667	25.2992
17.1167	22.0683
17.8167	28.8833
18.2167	20.7925
18.3833	24.9533
18.8333	20.7667
19.2833	34.475
20.7	31.4908
20.7833	38.1158
21.7	30.7308
22.3833	33.5817
22.5667	32.4325
23	38.0017
25.05	29.4658
25.0833	38.56
25.1333	38.3975
25.15	26.2492
25.6167	36.7308
26.3833	27.7408
27.0667	31.2708
27.4333	32.1717
27.7833	33.335
28.2667	33.6358
28.9667	40.34
29.5667	45.3683
29.7	44.9983
30	42.5083
30	47.54
31.8333	46.25
32.6667	51.2183
32.8333	53.5867
32.8667	59.3833
32.9333	49.9683
33.1	55.4633
33.4	53.2417
33.6333	56.8567
33.7	57.2517
34	56.8183
34.0333	62.7483
34.5	58.1317
34.8	66.255
34.9333	61.8117
35	60.02
35.1667	64.58
35.5	67.6467
35.7	62.76
36.3	68.3983
36.6667	69.1517
36.7	73.3583
36.8	69.765
36.9667	69.8717
37.2333	75.7283
37.2667	81.6833
37.3	72.075
37.4	75.0283
37.6333	71.135
38.4333	79.8217
38.8	79.415
38.8333	81.4267
39.8	84.195
39.9	82.72
39.9667	83.2383
40.2	87.245
41.3	86.3467
41.5667	85.8483
41.9	89.4667
42	91.6983
42.0667	90.4917
42.1333	87.65
42.2	87.7867
42.8	89.445
42.8	95.3967
43.0667	89.585
43.3667	90.675
43.4	90.3133
43.5	91.8383
43.8	93.3
44.3	98.57
44.3	100.095
44.4667	95.8483
45.7667	98.985
46.2333	111.58
46.4	102.302
46.6	107.32
47.2	103.663
47.4667	105.673
47.6	107.61
47.8	108.99
48.6	108.52
48.6	110.88
48.6667	112.672
48.8	109.08
49.3	111.2
49.5	117.637
49.6667	116.558
51.5	118.362
52	122.783
52.3667	120.773
52.6	128.31
52.7667	119.1
53	127.25
53.7	127.195
54	129.78
54.0667	123.897
54.2667	125.798
54.5333	123.027
54.7333	122.367
54.7667	125.61
55.1333	132.777
55.4	135.253
56.1	136.422
56.6	131.79
56.9667	139.623
57.7333	140.018
58.3	142.237
58.8	141.817
60.0333	144.182
60.3	144.635
60.6333	145.403
61.3667	145.582
61.8	149.512
62.3667	151.612
62.7333	151.302
62.7667	150.328
62.9333	150.45
63.2	151.895
63.8	150.032
63.8333	150.23
64.2	147.688
64.6	163.608
65.2	164.302
65.2333	145.577
65.5	150.788
65.6	154.66
66.2	162.572
66.5667	158.623
68.1333	165.897
68.6333	168.673
68.6667	168.573
68.6667	168.695
68.7667	167.405
68.8	173.873
69.3667	171.637
69.7	166.752
70.3	168.148
70.3333	171.253
70.3667	181.478
70.8	176.227
70.9	167.313
71	172.287
71	186.525
71.3	174.788
71.5333	171.192
71.5667	168.678
71.9	185.23
72.1	165.165
72.1	185.42
72.2	171.782
72.3	167.627
72.3	178.587
72.3667	164.94
72.6	180.083
72.6333	183.232
72.8	166.807
72.8667	187.12
73.4	176.89
73.4667	176.645
73.5667	178.283
73.6333	172.838
73.7667	181.733
73.9333	178.28
73.9333	170.18
73.9667	185.767
74	185.948
74.6	175.812
74.8	176.872
74.9333	177.997
75.1333	185.785
75.3	178.063
75.4667	174.677
75.4667	182.913

## Sheet: Monitor10
Aerosol Monitoring Meter (μg/m3)	AirCasting Air Monitor (μg/m3)
16.3667	21.045
17.6167	28.8833
18.8667	20.7667
19.2667	25.2992
19.4833	20.7925
19.65	22.0683
20.35	27.99
20.9667	34.475
21.2167	21.0592
21.4333	24.9533
22.1833	38.1158
23.55	30.7308
23.5667	31.4908
24.45	33.5817
24.8	38.3975
25.3833	38.0017
26.1167	36.7308
27.1	32.4325
27.45	38.56
27.7	31.2708
27.8833	29.4658
29.7167	33.335
29.8	32.1717
30.3167	33.3825
30.5	33.6358
30.6333	40.34
32.1	42.5083
32.5333	46.25
33.2333	45.3683
33.4667	55.4633
33.5667	44.9983
33.6333	47.54
33.7	49.9683
34.4333	51.2183
34.7667	56.8183
34.8	53.5867
35.1333	59.3833
35.3667	56.8567
35.8	53.2417
36.1333	61.8117
36.4333	62.7483
36.4667	57.2517
36.5667	58.1317
36.6	64.58
36.7	60.02
37.1	62.76
37.4667	66.255
37.7333	68.3983
37.7667	67.6467
38.1	69.1517
38.2333	69.765
38.7667	79.8217
39.5667	72.075
39.7	75.7283
40.1667	69.8717
40.7667	79.415
40.8	81.6833
40.8667	73.3583
40.9333	81.4267
41.1	71.135
42.7	75.0283
43.1	83.2383
43.1333	84.195
43.6667	89.445
44.3333	82.72
44.3667	89.4667
44.3667	87.7867
44.5333	87.245
44.8	87.65
44.9	95.8483
44.9667	89.585
45.0667	86.3467
45.6667	90.4917
46.0333	90.3133
46.0667	85.8483
47.8333	93.3
47.9667	91.6983
48.1333	90.675
48.2	108.99
48.2	108.52
48.3	91.8383
48.4667	98.985
48.6	107.32
48.6667	102.302
49.4333	95.3967
49.8	107.61
50.9667	98.57
51.1667	100.095
51.2	110.88
51.2667	105.673
51.3333	103.663
51.8667	111.58
52.1667	111.2
52.4	112.672
52.7333	117.637
52.8	109.08
53	118.362
53.5	116.558
56.2333	119.1
56.2667	120.773
56.9333	122.783
57.7	123.027
57.8333	125.798
58.1333	122.367
58.2	131.79
58.3333	132.777
59.6	123.897
59.7333	127.195
60.2	136.422
60.8	125.61
60.8	129.78
61	128.31
61.2	127.25
61.6	135.253
62.3667	139.623
63.2667	140.018
63.3333	142.237
64.5	145.577
65.7	141.817
66.2667	149.512
66.7667	144.182
66.9667	145.582
67.0333	145.403
67.5	158.623
67.5667	144.635
68.9	150.788
69.7333	154.66
69.8667	151.612
69.8667	147.688
70.0333	151.302
70.1333	150.45
70.2667	163.608
70.3333	150.23
70.8	150.032
70.9667	162.572
71	164.302
71.3333	151.895
71.4	150.328
73.2667	168.573
73.6667	165.897
74.0333	168.695
75.3667	171.637
75.5	167.627
75.9333	167.405
76.0333	168.678
76.5333	166.752
76.5667	168.673
77	173.873
77	176.227
77.0333	171.253
77.5333	168.148
77.9	172.838
77.9333	165.165
78	178.587
78.1	166.807
78.2	185.42
78.2667	172.287
78.3667	164.94
78.4	167.313
78.5667	174.788
78.7667	170.18
79.0667	181.478
79.2667	171.782
79.6	186.525
79.6667	176.645
79.6667	176.89
79.8333	187.12
79.8667	171.192
80.1667	183.232
80.8	177.997
80.8667	175.812
80.9333	180.083
81.1333	178.063
81.1667	185.23
81.6667	185.767
81.9	181.733
82.1	176.872
82.1667	178.283
82.1667	178.28
82.7	174.677
82.7667	185.785
82.8333	185.948

[truncated: 3 more sheets: Monitor11, Monitor12, Monitor13]
