# Supplementary material for: Qianjinweijing Decoction Protects Against Fine Particulate Matter Exposure-mediated Lung Function Disorder
Source: Front Pharmacol. 2022 Jun 24;13:873055. doi: 10.3389/fphar.2022.873055 (PMC9263354; doi:10.3389/fphar.2022.873055)
Supplement: Supplementary file 1 [file DataSheet1.ZIP › DATA/Supplemental TableS2.xlsx]

## Sheet: baseline
participant's ID	group	time	WBC	RBC	HGB	PLT	MONO#	NEUT#	EO#	LYMPH#	BAS0#	MONO%	NEUT%	E0%	LYMPH%	BAS%
1	Placobo	baseline	5.3	4.33	109	366	0.2	3.1	0.5	1.5	0.05	3.41	58.71	9.48	27.44	0.96
2	Placobo	baseline	5	5.55	138	283	0.2	3.4	0.39	1	0.03	3.2	67.53	7.74	20.97	0.56
3	QJWJ	baseline	3.9	3.96	112	301	0.2	1.5	0.14	2	0.06	3.85	38.87	3.52	52.1	1.66
4	QJWJ	baseline	5.5	5.44	115	358	0.2	3.1	0.54	1.7	0.03	3.19	55.97	9.8	30.54	0.5
5	Placobo	baseline	7.5	4.67	120	366	0.4	3.8	0.73	2.5	0.06	4.87	51.27	9.8	33.25	0.81
6	QJWJ	baseline	3.2	4.7	114	270	0.1	2.3	0.26	0.5	0.02	2.36	73.09	8.26	15.72	0.57
7	Placobo	baseline	4.9	6.19	168	194	0.2	2.9	0.52	1.2	0.02	4.64	59.59	10.66	24.63	0.48
8	Placobo	baseline	5.5	4.82	123	426	0.2	3	0.32	1.9	0.06	3.69	54.52	5.77	34.91	1.11
9	Placobo	baseline	4.3	4.87	126	357	0.1	2.3	0.33	1.4	0.04	3.48	54.43	7.64	33.63	0.82
10	Placobo	baseline	5.6	4.61	101	353	0.2	3.1	0.54	1.7	0.05	2.89	56.02	9.72	30.54	0.83
11	QJWJ	baseline	6.5	5.01	125	370	0.3	3.6	0.71	1.9	0.06	4.29	55.08	11	28.75	0.88
12	QJWJ	baseline	4.8	4.75	123	348	0.2	2.5	0.49	1.6	0.05	3.84	51.69	10.21	33.31	0.95
13	QJWJ	baseline	4.1	4.52	125	190	0.2	2.1	0.32	1.4	0.04	5.21	51.84	7.89	34.04	1.02
14	Placobo	baseline	5.4	4.79	122	181	0.3	2.5	0.48	2.1	0.05	5.31	45.78	8.85	39.17	0.89
15	QJWJ	baseline	4.9	4.94	131	301	0.2	2.6	0.46	1.7	0.04	3.56	52.19	9.32	34.04	0.89
16	Placobo	baseline	2.9	4.09	101	238	0.1	1.4	0.27	1.1	0.03	3.09	47.53	9.24	39.23	0.91
17	Placobo	baseline	5.1	5.16	122	253	0.1	3	0.4	1.5	0.06	2.92	58.24	7.76	29.92	1.16
18	Placobo	baseline	2.9	4.55	117	273	0.1	1.3	0.44	1	0.04	2.71	44.79	15.08	36.15	1.27
19	QJWJ	baseline	2.7	7.11	160	176	0.2	1.3	0.14	1.1	0.03	5.83	48.04	5.28	39.57	1.28
20	Placobo	baseline	5.4	6.36	145	365	0.2	3.3	0.44	1.5	0.04	3.5	60.34	8.19	27.32	0.65
21	QJWJ	baseline	6.2	5.14	128	285	0.2	3.3	0.6	2.1	0.06	2.79	52.95	9.61	33.61	1.04
22	QJWJ	baseline	5.8	6.39	114	434	0.2	3.2	0.65	1.7	0.08	3.25	54.94	11.2	29.29	1.32
23	QJWJ	baseline	5.8	5.26	132	300	0.4	3.1	0.36	1.9	0.04	6.65	53.83	6.28	32.54	0.7
24	Placobo	baseline	6.7	4.93	131	380	0.3	4.1	0.47	1.7	0.05	4.3	61.89	7.05	25.94	0.82
25	Placobo	baseline	6.5	5.43	138	312	0.2	3.3	0.73	2.2	0.09	3.09	50.08	11.25	34.22	1.36
26	Placobo	baseline	6.3	4.91	133	576	0.3	3.5	0.53	1.9	0.07	4.46	55.75	8.41	30.34	1.04
27	QJWJ	baseline	6.1	5.25	135	263	0.2	3.5	0.63	1.7	0.05	2.87	58.16	10.32	27.79	0.86
28	Placobo	baseline	3.6	4.67	89	381	0.1	1.7	0.33	1.5	0.05	2.87	46.07	9.16	40.51	1.39
29	Placobo	baseline	4.8	4.5	117	345	0.2	2.9	0.29	1.4	0.05	3.44	59.54	6.09	29.83	1.1
30	Placobo	baseline	4.8	5.38	119	439	0.2	2.4	0.45	1.6	0.07	4.89	50.6	9.39	33.6	1.52
31	Placobo	baseline	4.1	5.92	158	220	0.2	2.6	0.31	1	0.03	4.07	62.28	7.5	25.5	0.65
32	QJWJ	baseline	4.8	4.77	127	259	0.1	3.1	0.36	1.2	0.04	2.28	65.08	7.59	24.2	0.85
33	Placobo	baseline	6.1	4.76	120	331	0.2	3.2	0.34	2.2	0.06	3.36	53.19	5.6	36.86	0.99
34	Placobo	baseline	6.2	5.39	141	287	0.3	3.7	0.65	1.6	0.06	4.23	59	10.43	25.4	0.94
35	Placobo	baseline	6.4	5.19	135	343	0.2	3	0.73	2.4	0.06	3.04	46.84	11.37	37.83	0.92
36	QJWJ	baseline	4.9	4.67	122	312	0.2	2.5	0.33	1.8	0.05	4.87	50.13	6.79	37.14	1.07
37	QJWJ	baseline	4.9	4.49	121	330	0.3	2.4	0.36	1.8	0.05	5.13	48.65	7.43	37.75	1.04
38	Placobo	baseline	5.3	5.1	136	362	0.2	2.5	0.55	2	0.05	3.51	47.4	10.36	37.76	0.97
39	Placobo	baseline	4.2	5	127	290	0.2	2.1	0.41	1.4	0.03	5	51.18	9.8	33.39	0.63
41	Placobo	baseline	4.4	5.94	161	165	0.3	2	0.35	1.8	0.04	6.25	44.91	7.93	39.94	0.97
42	QJWJ	baseline	7.1	4.19	135	314	0.2	4.3	0.64	1.9	0.07	3.27	60.02	8.96	26.71	1.04
44	Placobo	baseline	5.9	5.74	143	243	0.4	3.4	0.45	1.7	0.06	6.09	57.29	7.55	28.12	0.95
45	Placobo	baseline	5.1	5.39	146	215	0.2	2.3	0.5	2.1	0.05	4.26	44.39	9.9	40.39	1.06
47	QJWJ	baseline	4.1	5.44	153	287	0.2	2.5	0.34	1.1	0.03	3.74	59.77	8.28	27.38	0.83
48	QJWJ	baseline	7	4.79	94	482	0.2	3.7	0.44	2.6	0.1	3.07	52.58	6.31	36.54	1.5
49	QJWJ	baseline	6.4	4.91	121	400	0.3	3.3	0.36	2.4	0.08	4.37	51.84	5.59	36.92	1.28
50	QJWJ	baseline	5.3	4.92	127	306	0.2	2.9	0.6	1.6	0.06	3.02	54.71	11.4	29.7	1.17
51	QJWJ	baseline	4.1	5.11	149	179	0.2	2.5	0.42	1	0.04	3.85	61.04	10.24	23.83	1.04
52	QJWJ	baseline	4.8	4.64	117	349	0.1	3	0.59	1	0.03	2.96	62.21	12.37	21.75	0.71
53	Placobo	baseline	6.3	5.17	125	305	0.3	3.9	0.5	1.6	0.03	4.04	61.74	7.98	25.72	0.52
54	QJWJ	baseline	3.2	6.26	165	137	0.4	1.5	0.25	1.1	0.01	12.39	45.99	7.78	33.55	0.29
55	Placobo	baseline	4.9	4.63	129	267	0.2	2.4	0.4	1.8	0.06	5.02	49.83	8.18	35.78	1.19
56	QJWJ	baseline	2.6	5.33	134	205	0.2	1.1	0.18	1.2	0.03	5.93	41.8	6.76	44.4	1.11
57	QJWJ	baseline	3.7	4.06	111	267	0.1	2	0.27	1.3	0.04	4	53.33	7.23	34.33	1.11
58	QJWJ	baseline	5.2	5.15	130	281	0.2	2.5	0.39	2	0.05	3.72	48.61	7.5	39.14	1.03
59	Placobo	baseline	5.6	4.87	127	305	0.2	2.4	0.44	2.5	0.1	3.19	42.72	7.93	44.3	1.86
60	Placobo	baseline	4.4	4.89	126	266	0.1	2.9	0.43	0.9	0.03	3.23	66.72	9.69	19.77	0.59
61	Placobo	baseline	6.1	4.82	110	279	0.3	3.1	0.44	2.2	0.04	4.91	51.44	7.15	35.83	0.67
62	Placobo	baseline	3.7	4.69	124	246	0.2	1.9	0.25	1.3	0.05	4.67	51.42	6.78	35.89	1.24
64	QJWJ	baseline	3.5	4.73	123	264	0.2	1.8	0.26	1.2	0.04	5.82	50.03	7.29	35.68	1.18
65	QJWJ	baseline	2.7	4.68	108	422	0.1	1.4	0.21	1	0.04	3.06	50.64	7.87	37	1.43
66	QJWJ	baseline	4.6	6.4	163	142	0.2	2.5	0.34	1.5	0.04	4.77	53.8	7.3	33.22	0.91
67	QJWJ	baseline	4.3	4.83	107	255	0.1	1.9	0.26	2	0.07	3.26	43.7	6.02	45.4	1.6
68	QJWJ	baseline	4	4.45	117	356	0.1	2	0.33	1.5	0.05	2.73	50.87	8.14	37.02	1.24
69	QJWJ	baseline	4.7	4.59	119	225	0.2	2.5	0.38	1.6	0.06	3.65	52.57	7.99	34.56	1.23

## Sheet: After intervention
participant's ID	group	time	WBC	RBC	HGB	PLT	MONO#	NEUT#	EO#	LYMPH#	BAS0#	MONO%	NEUT%	E0%	LYMPH%	BAS%
1	Placobo	finally follow up	4.7	4.54	114	400	0.1	2.9	0.58	1.1	0.01	2.71	60.9	12.25	23.96	0.18
2	Placobo	finally follow up	6.6	5.82	147	296	0.4	4	0.44	1.7	0.01	6.37	60.4	6.63	26.51	0.09
3	QJWJ	finally follow up	3.6	5.15	143	126	0.1	1.5	0.16	1.9	0	3.42	40.75	4.34	51.41	0.08
4	QJWJ	finally follow up	3.4	4.91	108	309	0.1	1.9	0.18	1.2	0	3.54	56.33	5.36	34.73	0.04
5	Placobo	finally follow up	6.5	5.06	110	268	0.2	3.5	0.28	2.5	0	3.44	53.44	4.36	38.73	0.03
6	QJWJ	finally follow up	3.7	5.11	111	233	0.2	1.7	0.18	1.6	0.01	5.65	46.95	4.88	42.38	0.14
7	Placobo	finally follow up	6.6	6.17	164	297	0.3	3.4	0.67	2.3	0	4.1	51.35	10.11	34.44	0
8	Placobo	finally follow up	6.7	5.39	116	388	0.2	4.4	0.53	1.6	0.01	2.52	65.86	7.93	23.55	0.14
9	Placobo	finally follow up	5.1	6.26	167	214	0.1	3.3	0.15	1.5	0.01	2.81	64.78	2.99	29.31	0.11
10	Placobo	finally follow up	3.9	6.27	134	188	0.1	2.4	0.27	1.1	0	2.81	62.2	6.81	28.12	0.06
11	QJWJ	finally follow up	7.1	5.31	133	395	0.3	4	0.38	2.4	0	4.22	56.57	5.31	33.84	0.06
12	QJWJ	finally follow up	8.8	6.99	193	231	0.4	4.8	0.75	2.8	0.06	4.54	54.16	8.52	32.11	0.67
13	QJWJ	finally follow up	4.6	6.1	154	143	0.1	2.7	0.43	1.3	0	3.24	58.79	9.34	28.63	0
14	Placobo	finally follow up	5.9	5.64	131	203	0.3	3.2	0.58	1.8	0.01	5.22	54.48	9.86	30.2	0.24
15	QJWJ	finally follow up	6.7	5.85	161	227	0.3	4	0.58	1.7	0.02	5.14	60.09	8.68	25.78	0.31
16	Placobo	finally follow up	5.1	5.14	138	286	0.1	2.7	0.48	1.7	0.01	2.92	53.35	9.46	34.17	0.1
17	Placobo	finally follow up	4.4	6.73	157	98	0.2	2.4	0.36	1.4	0.01	4.6	54.21	8.21	32.85	0.13
18	Placobo	finally follow up	4.1	6.29	165	157	0.2	2.3	0.45	1.2	0.01	4.2	55.79	10.89	28.88	0.24
19	QJWJ	finally follow up	3.5	8.33	192	161	0.3	1.6	0.17	1.4	0.01	9.11	44.46	4.79	41.41	0.23
20	Placobo	finally follow up	4.3	4.92	119	283	0.1	1.9	0.39	1.8	0	3.1	45.33	8.98	42.56	0.03
21	QJWJ	finally follow up	6.7	5.45	123	281	0.2	3.7	0.44	2.3	0	2.72	55.78	6.57	34.87	0.06
22	QJWJ	finally follow up	7.2	5.9	94	543	0.3	3.5	0.74	2.7	0.01	3.53	48.78	10.22	37.36	0.11
23	QJWJ	finally follow up	3.6	5.94	156	185	0.2	1.8	0.24	1.3	0.01	6.03	50.15	6.56	37.11	0.15
24	Placobo	finally follow up	4.6	6.04	150	162	0.2	3	0.27	1.1	0.01	4.76	65.72	5.85	23.43	0.24
25	Placobo	finally follow up	7.6	7.26	184	103	0.6	4.1	0.58	2.3	0.06	7.51	53.45	7.61	30.7	0.73
26	Placobo	finally follow up	3.9	6.48	170	204	0.2	2.4	0.27	1.1	0.01	5.2	60.46	6.83	27.33	0.18
27	QJWJ	finally follow up	6.6	5.8	152	193	0.2	4.2	0.49	1.7	0.01	3.14	63.08	7.42	26.24	0.12
28	Placobo	finally follow up	3.9	5.69	99	271	0.1	2.2	0.29	1.3	0.01	2.63	57.33	7.32	32.53	0.19
29	Placobo	finally follow up	3	5.69	142	178	0.1	1.6	0.29	1	0	3.54	54.89	9.7	31.74	0.13
30	Placobo	finally follow up	2.5	7.18	163	97	0.2	1.1	0.23	1	0	6.44	45.07	9.25	39.16	0.08
31	Placobo	finally follow up	5.9	6.2	160	143	0.1	4.1	0.48	1.2	0	2.37	69.04	8.21	20.31	0.07
32	QJWJ	finally follow up	4.2	6.57	177	158	0.3	2.6	0.28	1.1	0.01	6.01	61.99	6.72	25.04	0.24
33	Placobo	finally follow up	6.7	4.9	118	294	0.2	3.9	0.21	2.4	0	3.13	58.35	3.19	35.27	0.06
34	Placobo	finally follow up	5.9	5.42	133	355	0.2	3.2	0.61	1.8	0	4.19	54.83	10.42	30.56	0
35	Placobo	finally follow up	4.9	7.7	202	73	0.3	2.7	0.64	1.3	0.02	5.54	54.87	12.99	26.18	0.42
36	QJWJ	finally follow up	4.1	4.91	116	275	0.2	1.6	0.31	2	0	5.61	37.83	7.46	49.07	0.03
37	QJWJ	finally follow up	4	5.71	149	175	0.2	1.8	0.33	1.7	0	4.74	44.02	8.32	42.85	0.07
38	Placobo	finally follow up	5.7	4.71	122	493	0.3	2.7	0.43	2.3	0	4.76	46.73	7.59	40.89	0.03
39	Placobo	finally follow up	3.9	5.1	118	236	0.1	2	0.24	1.5	0	3.83	51.4	6.23	38.48	0.06
41	Placobo	finally follow up	3	6.51	166	106	0.3	1.4	0.23	1.1	0	8.44	48.11	7.59	35.75	0.11
42	QJWJ	finally follow up	7.2	4.71	120	285	0.1	5.2	0.33	1.6	0.01	1.72	71.85	4.52	21.72	0.19
44	Placobo	finally follow up	4.6	6.5	160	148	0.3	2.2	0.55	1.6	0.02	5.65	48.15	11.99	33.79	0.42
45	Placobo	finally follow up	5.9	5.48	149	228	0.2	2.8	0.35	2.5	0.01	3.82	47.5	5.89	42.69	0.1
47	QJWJ	finally follow up	6	6.17	169	232	0.3	3.3	0.78	1.6	0	5.26	54.66	12.99	27.02	0.07
48	QJWJ	finally follow up	5.7	6.76	140	318	0.2	3.1	0.33	2.1	0.01	3.73	53.65	5.74	36.67	0.21
49	QJWJ	finally follow up	4.7	5.27	117	248	0.3	2	0.31	2.1	0	5.94	42.66	6.67	44.67	0.06
50	QJWJ	finally follow up	5.9	5.2	133	296	0.2	3.1	0.5	2.1	0.01	3.1	52.33	8.52	35.95	0.1
51	QJWJ	finally follow up	6.1	4.21	114	344	0.2	3.9	0.38	1.6	0	2.99	64.41	6.31	26.26	0.03
52	QJWJ	finally follow up	3.5	6.34	162	124	0.2	2.1	0.34	0.9	0	4.39	61.3	9.84	24.43	0.04
53	Placobo	finally follow up	6.7	8.32	216	80	0.5	4.4	0.55	1.3	0	8.12	65	8.21	18.67	0
54	QJWJ	finally follow up	4	7.15	180	117	0.3	1.9	0.31	1.5	0	7.79	47.22	7.79	37.12	0.08
55	Placobo	finally follow up	3.4	5.73	152	132	0.2	1.4	0.31	1.4	0	6.82	42.58	9.09	41.48	0.03
56	QJWJ	finally follow up	5.6	8.04	205	99	0.4	3	0.47	1.7	0.01	7.46	53.08	8.35	30.88	0.23
57	QJWJ	finally follow up	4.8	4.98	138	179	0.2	2.4	0.3	1.9	0	4.29	50.15	6.24	39.22	0.1
58	QJWJ	finally follow up	5.9	5.7	147	221	0.3	2.5	0.49	2.7	0	4.3	42.32	8.24	45.11	0.03
59	Placobo	finally follow up	4.5	6.06	160	184	0.2	2.6	0.28	1.4	0	4.28	57.39	6.24	32.05	0.04
60	Placobo	finally follow up	4.1	6.93	193	109	0.3	1.9	0.25	1.6	0	8.18	45.51	6.21	40.05	0.05
61	Placobo	finally follow up	5	6.52	162	149	0.2	2.7	0.49	1.6	0.01	3.82	54.7	9.73	31.53	0.22
62	Placobo	finally follow up	4	5.83	156	120	0.2	2.2	0.22	1.4	0	5.02	54.24	5.49	35.21	0.04
64	QJWJ	finally follow up	5.2	5.06	129	280	0.1	2.8	0.31	1.9	0.01	2.78	54.8	5.93	36.36	0.13
65	QJWJ	finally follow up	3.8	4.44	95	448	0.1	2	0.3	1.4	0	3.01	53.34	7.87	35.75	0.03
66	QJWJ	finally follow up	3.7	7.65	183	91	0.3	2.1	0.2	1.1	0.01	7.71	57.59	5.49	28.87	0.34
67	QJWJ	finally follow up	3.8	6.96	161	107	0.2	1.7	0.18	1.7	0.01	5.76	44.92	4.63	44.4	0.29
68	QJWJ	finally follow up	6	4.78	119	275	0.2	3.4	0.38	2	0.01	2.88	56.69	6.26	34.02	0.15
69	QJWJ	finally follow up	5.2	4.83	116	240	0.1	2.8	0.34	2	0.01	2.65	53.04	6.6	37.6	0.11
