# Supplementary material for: Qianjinweijing Decoction Protects Against Fine Particulate Matter Exposure-mediated Lung Function Disorder
Source: Front Pharmacol. 2022 Jun 24;13:873055. doi: 10.3389/fphar.2022.873055 (PMC9263354; doi:10.3389/fphar.2022.873055)
Supplement: Supplementary file 1 [file DataSheet1.ZIP › DATA/Table1.xlsx]

## Sheet: Sheet1
participant's ID	group	time	Body temperature (℃)	Heart rate (bpm)	SBP (mmHg)	DBP (mmHg)	height (cm)	weight (kg)	BMI (kg/m2)
1	Placobo	baleline	36.5	76	96	56	156	51	20.9566
2	Placobo	baleline	36.3	49	91	47	178	63	19.8839
3	QJWJ	baleline	36.2	76	110	76	155	57	23.7253
4	QJWJ	baleline	36.7	102	100	71	155	47	19.563
5	Placobo	baleline	36.7	71	103	75	157	53	21.5019
6	QJWJ	baleline	36.2	105	109	80	157	50	20.2848
7	Placobo	baleline	36	98	121	81	165	65	23.8751
8	Placobo	baleline	36	87	103	75	157	44	17.8506
9	Placobo	baleline	36.6	87	110	77	159	56	22.151
10	Placobo	baleline	36.5	90	105	67	155	49	20.3954
11	QJWJ	baleline	36.8	80	113	70	165	60	22.0386
12	QJWJ	baleline	36.7	78	108	66	158	55	22.0317
13	QJWJ	baleline	36	77	112	76	165	60	22.0386
14	Placobo	baleline	36.6	91	96	72	168	64	22.6757
15	QJWJ	baleline	36.5	75	117	80	160	53	20.7031
16	Placobo	baleline	36.6	65	95	63	163	48	18.0662
17	Placobo	baleline	36.1	73	106	75	165	60	22.0386
18	Placobo	baleline	36.2	58	107	69	158	50	20.0288
19	QJWJ	baleline	36.5	75	117	80	163	55	20.7008
20	Placobo	baleline	36.7	72	109	74	172	63	21.2953
21	QJWJ	baleline	36.7	65	115	73	158	50	20.0288
22	QJWJ	baleline	36.9	78	98	70	172	58	19.6052
23	QJWJ	baleline	36.6	85	111	77	170	53	18.3391
24	Placobo	baleline	36.1	73	116	84	168	65	23.03
25	Placobo	baleline	36.6	89	107	69	168	61	21.6128
26	Placobo	baleline	36.3	77	101	71	169	57	19.9573
27	QJWJ	baleline	36.9	83	122	80	163	63	23.7118
28	Placobo	baleline	36.2	95	105	72	167	58	20.7967
29	Placobo	baleline	36.6	88	101	62	158	55	22.0317
30	Placobo	baleline	36.8	85	102	68	155	48	19.9792
31	Placobo	baleline	36.7	103	102	65	168	50	17.7154
32	QJWJ	baleline	36.5	84	104	64	168	53	18.7783
33	Placobo	baleline	36.3	78	96	65	169	57	19.9573
34	Placobo	baleline	36.5	88	165	99	177	68	21.7051
35	Placobo	baleline	35.6	87	100	70	160	55	21.4844
36	QJWJ	baleline	36.2	81	110	75	159	58	22.9421
37	QJWJ	baleline	36.5	82	97	71	167	54	19.3625
38	Placobo	baleline	36.5	90	107	80	157	46	18.662
39	Placobo	baleline	36.3	54	96	65	170	55	19.0311
41	Placobo	baleline	36.7	67	100	71	158	53	21.2306
42	QJWJ	baleline	36.2	89	90	66	163	60	22.5827
44	Placobo	baleline	36.1	74	104	69	178	65	20.5151
45	Placobo	baleline	36.5	88	108	81	168	55	19.487
47	QJWJ	baleline	36.2	73	118	67	173	76	25.3934
48	QJWJ	baleline	36.7	95	117	73	170	60	20.7612
49	QJWJ	baleline	36.4	78	97	59	168	64	22.6757
50	QJWJ	baleline	36.6	88	103	65	158	52	20.83
51	QJWJ	baleline	36.5	79	123	77	165	53	19.4674
52	QJWJ	baleline	36.7	88	102	72	156	44	18.0802
53	Placobo	baleline	35.7	75	103	70	170	55	19.0311
54	QJWJ	baleline	36.5	72	105	66	162	57	21.7193
55	Placobo	baleline	36.8	88	103	75	162	47	17.9089
56	QJWJ	baleline	36.5	62	105	75	152	40	17.313
57	QJWJ	baleline	36.2	87	113	80	167	57	20.4382
58	QJWJ	baleline	36.1	74	102	77	160	65	25.3906
59	Placobo	baleline	36.6	64	108	79	168	65	23.03
60	Placobo	baleline	36.4	88	107	78	172	54	18.2531
61	Placobo	baleline	36.6	87	93	67	158	47	18.8271
62	Placobo	baleline	36.1	67	104	67	170	63	21.7993
64	QJWJ	baleline	36.5	67	110	76	158	45	18.026
65	QJWJ	baleline	36.8	63	88	58	157	44	17.8506
66	QJWJ	baleline	36.7	77	121	79	157	52	21.0962
67	QJWJ	baleline	36.3	65	120	81	162	52	19.8141
68	QJWJ	baleline	36.6	60	108	71	165	67	24.6097
69	QJWJ	baleline	36	56	100	66	151	57	24.9989
