# Supplementary material for: Qianjinweijing Decoction Protects Against Fine Particulate Matter Exposure-mediated Lung Function Disorder
Source: Front Pharmacol. 2022 Jun 24;13:873055. doi: 10.3389/fphar.2022.873055 (PMC9263354; doi:10.3389/fphar.2022.873055)
Supplement: Supplementary file 1 [file DataSheet1.ZIP › DATA/Table2-table3-table4-Supplemental Table S3.xlsx]

## Sheet: Sheet1
participant's ID	time	group	FVC(%)	FEV1.0(%)	FEV1.0/FVC(%)	MMEF(%)	PEF(%)	FEF75(%)	FEF50(%)	FEF25(%)	VC(%)	RVD	lag0week	lag1week	lag01week
1	baleline	Placebo	88.8527	94.5978	95.0377	97.3588	98.7859	103.343	111.41	117.61	87.1024	No	75.9929	76.544	76.2216
1	second follow up	Placebo	96.2855	101.868	94.4411	120.102	101.212	106.759	130.923	168.927	75.9579	No	50.43	41.51	45.97
1	finally follow up	Placebo	91.635	95.0197	92.563	109.119	80.0299	70.7757	122.029	171.767	74.9634	No	31.21	56.75	43
2	baleline	Placebo	98.722	92.5349	83.4263	77.6634	81.5556	85.2586	83.3217	101.852	73.9105	No	115.433	108.42	112.195
2	second follow up	Placebo	97.8917	102.2	87.4272	113.353	107.004	111.855	111.706	112.721	99.0503	No	114.997	82.69	98.8436
2	finally follow up	Placebo	98.3856	103.311	87.9344	113.927	103.141	103.289	118.818	118.296	102.83	No	72.545	118.271	95.4082
3	baleline	QJWJ	94.2279	101.646	96.0528	97.9412	94.5905	102.727	90.7785	136.851	94.7116	No	84.1686	92.4017	87.9692
3	second follow up	QJWJ	100.169	102.461	91.0804	121.245	98.1036	107.917	117.98	87.3608	99.0223	No	62.09	52.22	57.15
3	finally follow up	QJWJ	109.744	111.321	90.3226	117.491	107.155	117.998	120.102	85.0847	81.5914	No	50.8	78.05	64.42
4	baleline	QJWJ	91.1429	87.0033	85.4681	112.491	82.6908	84.5318	135.183	137.142	84.937	No	102.097	93.4417	98.1025
4	second follow up	QJWJ	88.8527	91.0596	91.7584	88.6439	75.9619	80.0741	104.116	116.225	84.8799	No	62.4	52.73	57.57
4	finally follow up	QJWJ	91.3727	92.3179	90.4607	87.7724	93.1582	90.231	98.1909	119.247	91.6691	No	43.15	82.52	64.35
5	baleline	Placebo	97.3449	92.6152	84.5087	88.6877	62.0097	66.87	94.0645	153.752	99.3708	No	93.3643	99.1967	96.0564
5	second follow up	Placebo	93.4688	89.6405	85.1863	77.6634	88.209	89.8918	90.2388	82.9024	85.0218	No	68.7	59.32	64.01
5	finally follow up	Placebo	94.9202	91.5359	85.6575	81.4205	82.7683	86.9937	88.6293	95.0396	89.2598	No	41.42	70.96	55.05
6	baleline	QJWJ	84.0709	87.5308	92.4798	92.2703	72.6652	75.3679	101.037	124.931	77.9846	No	70.85	82.9433	76.4325
6	second follow up	QJWJ	87.1698	88.3007	89.9767	96.5775	88.2256	89.2284	107.58	121.266	85.6313	No	48.03	41.48	44.76
6	finally follow up	QJWJ	89.9855	88.6275	87.4839	95.7283	88.6555	90.0838	109.45	114.301	85.8926	No	22.64	50.88	36.76
7	baleline	Placebo	90.7749	83.5393	80.0369	105.365	97.6158	101.465	137.183	82.9024	94.2277	No	77.6857	67.5033	72.9856
7	second follow up	Placebo	97.5354	83.5393	74.4892	67.991	67.5448	71.608	68.3195	85.4393	88.4636	No	37.3	51.23	44.26
7	finally follow up	Placebo	96.8013	80.4341	72.2644	64.3428	54.7623	54.6686	67.4402	75.9131	92.2916	No	35.57	45.65	40.61
8	baleline	Placebo	76.5306	80.3956	87.9708	81.4205	66.3513	66.87	81.6459	133.902	76.5937	Yes	91.89	110.963	100.692
8	second follow up	Placebo	78.961	84.7925	95.5775	87.045	64.7611	58.2855	99.1742	121.991	68.8889	Yes	66.78	50.04	58.41
8	finally follow up	Placebo	77.0274	83.9494	97.0026	88.5976	80.626	83.2725	97.6	119.125	73.9105	Yes	43.92	77.33	61.91
9	baleline	Placebo	93.0504	86.2311	82.3148	88.9516	84.0909	89.4771	102.49	100.314	76.8727	No	69.88	100.92	84.2055
9	second follow up	Placebo	95.5568	106.868	99.2548	110.953	84.0909	88.7949	117.004	196.434	81.2589	No	38.95	39.93	39.47
9	finally follow up	Placebo	83.1387	93.1964	99.4861	138.768	108.29	114.347	142.791	187.268	87.7243	No	39.57	63.77	51.67
10	baleline	Placebo	83.695	89.3988	94.9033	119.169	97.6158	103.343	117.98	171.767	100.833	No	69.8814	79.1967	74.1826
10	second follow up	Placebo	98.6022	92.8523	83.6672	76.7972	90.3977	95.0511	91.6756	85.8101	88.9395	No	48.2	43.33	45.77
10	finally follow up	Placebo	103.616	94.3912	80.9384	74.1416	83.6166	85.0995	80.6122	90.0559	80.158	No	17.57	72.96	56.34
11	baleline	QJWJ	87.0504	87.45	87.5413	108.927	100.641	101.789	121.066	118.534	87.7487	No	76.0171	97.3467	85.8602
11	second follow up	QJWJ	98.0177	101.586	90.314	103.214	105.948	107.621	109.572	122.596	75.952	No	62.8	53.31	58.06
11	finally follow up	QJWJ	98.722	103.562	91.4135	103.956	96.428	98.321	110.909	133.48	92.6708	No	42.54	83.29	62.92
12	baleline	QJWJ	95.4988	101.646	93.9415	94.3103	73.4619	89.1799	90.6593	118.991	95.83	No	84.1686	92.4017	87.9692
12	second follow up	QJWJ	83.4582	84.9057	89.7905	84.0926	63.4987	66.6099	88.2976	132.012	81.8323	No	62.09	52.22	57.15
12	finally follow up	QJWJ	83.395	85.8151	91.3251	101.217	86.8215	91.6782	109.04	133.902	84.7622	No	50.8	78.05	64.42
13	baleline	QJWJ	87.1063	87.844	88.3152	90.4029	71.257	76.0766	92.8516	109.19	78.2733	No	75.9929	76.544	76.2472
13	second follow up	QJWJ	89.5445	87.969	87.0122	92.4378	85.1305	89.9272	111.103	100.314	75.0788	No	50.43	41.51	45.97
13	finally follow up	QJWJ	92.7814	89.1332	85.088	88.9516	88.6591	93.6546	111.309	95.4474	89.6878	No	31.21	56.75	43
14	baleline	Placebo	87.6486	85.8151	84.5796	80.9394	73.757	79.2034	81.6459	87.8523	76.8727	No	102.097	93.4417	98.1025
14	second follow up	Placebo	100.354	90.1875	77.6349	77.4042	71.7534	72.9747	82.1224	82.1687	89.4737	No	62.4	52.73	57.57
14	finally follow up	Placebo	99.5192	89.3673	77.5744	74.7837	72.0739	72.9261	80.3298	85.9759	79.9342	No	43.15	82.52	64.35
15	baleline	QJWJ	81.3675	89.3602	97.2708	123.368	104.655	109.561	122.084	137.142	81.9395	No	58.5286	59.115	76.2216
15	second follow up	QJWJ	93.1063	91.5082	86.5707	90.9415	71.3339	74.8162	94.8516	129.475	68.6575	No	56.91	43.62	50.27
15	finally follow up	QJWJ	89.7293	93.7896	92.0684	106.692	81.3581	86.0318	110.576	145.576	84.9846	No	29.21	69.52	49.37
16	baleline	Placebo	97.1429	95.8602	82.7289	92.4378	73.757	74.8162	100.498	158.64	73.9105	No	102.097	93.4417	98.1025
16	second follow up	Placebo	86.8787	96.9789	97.7545	105.578	74.9606	78.2115	104.043	169.013	75.4944	No	62.4	52.73	57.57
16	finally follow up	Placebo	85.6761	94.5682	96.6625	140.862	101.592	104.588	149.556	122.308	94.2277	No	43.15	82.52	64.35
17	baleline	Placebo	92.947	94.6565	87.7345	102.941	96.428	99.9191	110.576	139.851	85.6313	No	75.9929	76.544	76.2216
17	second follow up	Placebo	80.8606	60.5319	65.3934	47.482	38.5325	38.3328	47.0876	75.6026	77.6927	No	50.43	41.51	45.97
17	finally follow up	Placebo	81.811	84.1644	89.8677	88.6877	79.3805	82.6649	96.6226	106.837	85.6653	No	31.21	56.75	43
18	baleline	Placebo	90.7749	94.5052	91.4697	120.102	85.1305	90.6799	123.516	196.434	85.6313	No	59.2029	64.6267	61.7063
18	second follow up	Placebo	80.4692	81.7423	89.2493	76.1266	77.3796	79.2034	84.8365	91.1894	78.5044	No	58.36	37.6	47.98
18	finally follow up	Placebo	83.695	85.2804	89.5235	85.059	87.6979	92.3863	92.5633	99.7247	72.2287	No	34.46	58.07	46.26
19	baleline	QJWJ	91.8917	82.9259	79.4884	94.731	93.928	101.712	107.572	111.301	80.1521	No	76.0171	97.3467	58.7986
19	second follow up	QJWJ	90.0588	93.256	90.6825	104.88	92.9562	97.2139	116.001	127.566	81.7745	No	62.8	53.31	58.06
19	finally follow up	QJWJ	87.4933	94.5377	94.6243	101.892	110.4	113.08	109.418	127.764	81.9615	No	42.54	83.29	62.92
20	baleline	Placebo	101.384	102.2	88.7913	123.244	107.763	115.912	123.066	152.527	97.1956	No	69.8814	79.1967	74.1826
20	second follow up	Placebo	87.0667	71.1977	93.5081	87.3282	95.7801	101.282	102.308	101.852	69.2157	No	48.2	43.33	45.77
20	finally follow up	Placebo	84.3606	91.8125	93.1805	94.4918	104.453	111.099	91.1266	108.505	88.5182	No	17.57	72.96	56.34
21	baleline	QJWJ	88.6932	86.9713	85.8734	84.1449	72.6652	71.4261	89.6756	122.586	90.1956	No	93.3643	99.1967	85.8602
21	second follow up	QJWJ	93.0504	93.389	89.0725	95.5629	95.6998	101.053	113.239	100.982	92.2244	No	68.7	59.32	64.01
21	finally follow up	QJWJ	100.228	93.3569	82.6655	83.646	97.3349	102.78	92.7785	84.8062	91.6833	No	41.42	70.96	55.05
22	baleline	QJWJ	77.4582	73.9341	84.7118	76.4205	87.8977	88.731	81.3217	117.018	69.9073	Yes	69.8814	79.1967	96.0564
22	second follow up	QJWJ	86.1252	87.1259	86.6124	81.4039	68.0273	67.5718	83.3217	112.757	79.9613	No	48.2	43.33	45.77
22	finally follow up	QJWJ	82.8978	68.8876	74.7549	54.2286	55.9745	56.8677	52.2184	77.4766	72.613	No	17.57	72.96	56.34
23	baleline	QJWJ	75.811	82.1275	92.7511	104.119	77.5299	83.102	107.04	165.927	82.3088	Yes	115.433	108.42	74.1826
23	second follow up	QJWJ	90.0709	89.3988	84.3678	92.5565	63.7065	69.7465	92.6593	117.61	84.2929	No	114.997	82.69	98.8436
23	finally follow up	QJWJ	89.5494	90.8957	86.28	89.1449	75.0122	74.239	90.819	120.018	89.028	No	72.545	118.271	95.4082
24	baleline	Placebo	82.3323	88.3117	91.7484	96.7167	97.0905	95.5325	101.474	153.752	87.1024	No	59.2029	64.6267	61.7063
24	second follow up	Placebo	89.8728	93.5033	88.9916	123.244	110.55	111.032	129.059	123.171	82.2903	No	58.36	37.6	47.98
24	finally follow up	Placebo	90.8595	94.5052	88.9683	119.169	108.748	105.962	123.066	165.678	87.8992	No	34.46	58.07	46.26
25	baleline	Placebo	90.6926	90.3622	86.0719	95.9826	81.3581	83.2725	105.96	129.475	86.5015	No	84.1686	92.4017	87.9692
25	second follow up	Placebo	94.6103	89.4259	81.6528	89.4438	66.3513	63.9177	87.4761	127.084	82.7935	No	62.09	52.22	57.15
25	finally follow up	Placebo	93.5313	93.95	86.9214	97.3588	73.757	75.5326	105.871	117.866	85.8042	No	50.8	78.05	64.42
26	baleline	Placebo	97.3449	93.5033	83.1678	114.513	101.2	103.343	118.025	127.931	84.2929	No	93.3643	99.1967	96.0564
26	second follow up	Placebo	94.1235	98.8102	90.4623	99.3103	104.273	110.752	103.037	125.586	94.7487	No	68.7	59.32	64.01
26	finally follow up	Placebo	97.5244	96.4597	85.2308	87.3153	97.0905	101.465	86.711	96.8436	92.4731	No	41.42	70.96	55.05
27	baleline	QJWJ	95.3843	86.8569	77.4028	89.4918	62.0987	66.8021	109.309	97.314	87.8348	No	102.097	93.4417	112.195
27	second follow up	QJWJ	90.8071	95.7278	92.319	105.752	92.3416	97.5475	116.963	132.821	70.4452	No	62.4	52.73	57.57
27	finally follow up	QJWJ	85.5692	92.6152	94.7845	103.984	88.9694	92.4258	112.697	130.243	88.5623	No	43.15	82.52	64.35
28	baleline	Placebo	76.5306	77.5163	87.2814	83.646	91.9891	93.7257	99.3961	80.0858	73.9105	Yes	70.85	82.9433	76.4325
28	second follow up	Placebo	76.1649	79.9231	90.8571	73.803	69.9093	72.3418	79.3211	87.8523	71.5407	Yes	48.03	41.48	44.76
28	finally follow up	Placebo	76.0625	83.4418	94.9849	105.284	75.1652	77.5766	100.193	132.623	76.6769	Yes	22.6371	50.8857	36.7614
29	baleline	Placebo	83.9588	88.6275	93.4958	88.6439	98.7859	110.752	92.5633	68.8073	85.8042	No	69.8814	79.1967	74.1826
29	second follow up	Placebo	90.719	97.3803	95.0742	135.299	106.91	111.061	142.272	177.394	83.7582	No	48.2	43.33	45.77
29	finally follow up	Placebo	83.9588	91.3325	96.3494	132.581	111.045	117.302	144.874	177.132	75.623	No	17.57	72.96	56.34
30	baleline	Placebo	98.4672	103.934	94.5056	99.3103	107.539	111.061	101.474	152.33	92.2244	No	76.0171	97.3467	85.8602
30	second follow up	Placebo	94.6932	101.921	96.3682	136.452	114.587	120.085	152.412	178.102	89.0602	No	62.8	53.31	58.06
30	finally follow up	Placebo	89.2084	98.5099	98.8701	144.604	111.643	117.686	155.768	174.934	104.151	No	42.54	83.29	62.92
31	baleline	Placebo	83.0917	87.8838	91.5248	111.468	86.8215	86.9937	129.059	177.394	80.158	No	84.1686	92.4017	87.9692
31	second follow up	Placebo	87.5912	80.3956	79.4253	68.99	55.9982	58.8606	71.2622	97.3797	81.4246	No	62.09	52.22	57.15
31	finally follow up	Placebo	85.5776	86.0093	86.9706	80.4598	61.5478	63.7669	83.266	121.534	79.8893	No	50.8	78.05	64.42
32	baleline	QJWJ	91.0851	96.8114	93.079	104.427	90.6582	98.4191	114.001	122.586	92.0503	No	58.5286	59.115	98.1025
32	second follow up	QJWJ	86.3076	80.9191	81.1315	73.979	70.8986	68.3021	86.3561	80.0858	79.7634	No	56.91	43.62	50.27
32	finally follow up	QJWJ	84.2185	82.228	84.4889	76.6936	57.6251	60.1033	83.575	102.716	77.8505	No	29.21	69.52	49.37
33	baleline	Placebo	95.5568	94.5682	85.8047	87.5	117.038	119.867	86.6078	67.8858	94.8286	No	58.5286	59.115	58.7986
33	second follow up	Placebo	92.7122	94.6274	88.4927	95.9826	93.1497	95.5325	102.428	104.211	87.1024	No	56.91	43.62	50.27
33	finally follow up	Placebo	89.7919	94.4413	90.7852	94.4484	91.9891	93.7257	100.498	103.552	83.6475	No	29.21	69.52	49.37
34	baleline	Placebo	80.4692	83.3919	86.9403	87.3282	63.4987	66.87	92.5633	158.64	80.158	No	115.433	108.42	112.195
34	second follow up	Placebo	80.5337	101.281	105.507	117.666	90.8247	106.924	116.951	176.486	83.7013	No	114.997	82.69	98.8436
34	finally follow up	Placebo	91.9946	108.146	98.6227	126.462	93.1716	110.999	123.497	204.713	91.937	No	72.545	118.271	95.4082
35	baleline	Placebo	77.0274	80.811	89.8231	92.5565	84.3727	88.6568	105.086	95.0396	72.613	Yes	75.9929	76.544	76.2216
35	second follow up	Placebo	77.0607	88.3117	98.1179	97.1241	107.763	114.414	99.3961	122.196	70.9451	Yes	50.43	41.51	45.97
35	finally follow up	Placebo	70.1638	74.5912	93.8291	95.4442	103.528	109.433	111.021	103.1	66.2226	Yes	31.21	56.75	43
36	baleline	QJWJ	70.0625	71.7921	88.6704	71.7972	94.4838	88.5838	89.5109	127.945	62.2157	Yes	91.89	110.963	58.7986
36	second follow up	QJWJ	91.1723	91.582	88.8992	84.7398	112.999	118.141	94.3837	93.5418	87.1521	No	66.78	50.04	58.41
36	finally follow up	QJWJ	92.9716	92.5349	88.0859	83.5523	112.918	115.912	90.1652	100.564	82.0635	No	43.92	77.33	61.91
37	baleline	QJWJ	86.6847	90.8803	92.7851	115.472	67.9563	66.8021	128.923	174.394	79.5015	No	77.6857	67.5033	100.692
37	second follow up	QJWJ	88.7003	97.4628	95.4584	127.544	84.3727	90.2454	124.084	93.2642	82.6088	No	37.3	51.23	44.26
37	finally follow up	QJWJ	81.2262	84.5436	90.4242	101.555	106.192	114.078	105.623	100.552	79.5794	No	35.57	45.65	40.61
38	baleline	Placebo	76.0625	77.5163	90.446	99.731	86.8215	85.0995	102.428	134.82	81.3108	Yes	91.89	110.963	100.692
38	second follow up	Placebo	77.5907	77.5163	88.7392	79.3618	80.1389	84.602	91.5109	86.9657	67.1408	Yes	66.78	50.04	58.41
38	finally follow up	Placebo	74.0493	77.7451	93.2575	75.7334	63.453	66.87	81.6459	116.623	70.3048	Yes	43.92	77.33	61.91
39	baleline	Placebo	83.288	75.7282	78.1783	65.0052	86.6227	93.6546	67.4402	85.8101	70.3048	No	91.89	110.963	100.692
39	second follow up	Placebo	83.288	95.1409	98.2191	124	94.778	98.5447	126.414	158.709	90.3832	No	66.78	50.04	58.41
39	finally follow up	Placebo	98.4672	104.744	91.4637	112.788	93.1828	95.6821	118.025	142.288	94.1409	No	43.92	77.33	61.91
41	baleline	Placebo	101.499	94.5682	82.0346	94.4484	115.593	121.588	101.474	90.0559	87.1521	No	59.2029	64.6267	61.7063
41	second follow up	Placebo	97.1429	101.424	91.9268	120.472	119.229	121.534	127.864	128.494	86.5015	No	58.36	37.6	47.98
41	finally follow up	Placebo	98.8047	101.358	90.3216	112.331	117.038	119.867	126.003	132.191	97.6968	No	34.46	58.07	46.26
42	baleline	QJWJ	67.9796	72.2241	92.3005	92.1241	84.6204	85.5658	95.6	137.916	69.8727	Yes	93.3643	99.1967	72.9856
42	second follow up	QJWJ	94.0406	89.411	83.2623	82.1464	102.222	106.39	98.1016	148.614	85.0882	No	68.7	59.32	64.01
42	finally follow up	QJWJ	83.7787	84.437	88.2616	90.0647	76.5206	80.664	102.49	100.793	91.3683	No	41.42	70.96	55.05
44	baleline	Placebo	76.7378	77.5873	88.543	76.6936	79.3656	81.0197	80.3298	112.757	69.2157	Yes	59.2029	64.6267	61.7063
44	second follow up	Placebo	76.5306	88.2434	96.6667	124.56	96.9838	101.347	137.183	140.916	72.7505	Yes	58.36	37.6	47.98
44	finally follow up	Placebo	73.9796	87.8838	99.5925	133.77	98.7239	104.227	132.426	153.752	79.1976	Yes	34.46	58.07	46.26
45	baleline	Placebo	78.6386	87.969	96.6363	99.3103	92.5865	90.0838	110.909	121.991	87.1024	Yes	77.6857	67.5033	72.9856
45	second follow up	Placebo	82.8441	83.3919	86.9578	80.9394	70.4563	73.7362	82.6482	101.542	83.9322	No	37.3	51.23	44.26
45	finally follow up	Placebo	96.1538	97.3052	87.4211	97.1817	87.1204	90.5055	105.33	110.12	87.5506	No	35.57	45.65	40.61
47	baleline	QJWJ	74.5337	67.7453	76.7721	89.4484	77.6429	80.0891	78.2247	92.4474	60.1408	Yes	115.433	108.42	112.195
47	second follow up	QJWJ	87.6486	92.1756	88.8276	118.92	97.6741	106.454	98.5877	134.82	82.571	No	114.997	82.69	98.8436
47	finally follow up	QJWJ	86.7217	94.6565	92.1933	128.368	112.715	123.086	136.426	134.904	83.4173	No	72.545	118.271	95.4082
48	baleline	QJWJ	94.1686	96.6704	87.7633	116.245	104.655	118.585	135.183	113.225	95.83	No	69.88	100.92	84.2055
48	second follow up	QJWJ	83.2329	94.5978	97.1653	126.084	98.2814	104.512	117.094	166.503	63.6044	No	38.95	39.93	39.47
48	finally follow up	QJWJ	97.1637	103.934	91.4492	113.207	95.9544	99.9191	110.079	129.371	87.4247	No	39.57	63.77	51.67
49	baleline	QJWJ	87.1063	88.5197	87.7408	75.4598	89.8416	93.5511	86.6293	124.084	65.2287	No	93.3643	99.1967	96.0564
49	second follow up	QJWJ	92.6847	95.0144	88.5101	97.2703	68.851	71.4721	96.1057	140.142	88.0816	No	68.7	59.32	64.01
49	finally follow up	QJWJ	101.384	103.17	88.0586	109.44	85.1908	89.4771	111.41	142.02	99.3708	No	41.42	70.96	55.05
50	baleline	QJWJ	85.1723	88.0682	91.9502	82.3282	80.5253	85.5658	90.6593	113.623	81.5623	No	58.5286	59.115	58.7986
50	second follow up	QJWJ	88.077	93.4713	94.373	106.346	105.125	109.154	123.516	126.129	85.2733	No	56.91	43.62	50.27
50	finally follow up	QJWJ	92.8551	97.1042	93.2633	101.812	107.539	108.201	114.897	114.077	85.5667	No	29.21	69.52	49.37
51	baleline	QJWJ	72.8978	78.2925	93.4051	82.3282	93.2123	96.0475	89.5109	120.171	74.7745	Yes	69.88	100.92	84.2055
51	second follow up	QJWJ	97.4043	98.6735	88.1023	92.8286	72.9228	76.5659	94.0645	143.978	98.2614	No	38.95	39.93	39.47
51	finally follow up	QJWJ	92.947	94.0308	87.9831	102.199	80.6235	85.2586	105.96	137.808	94.8348	No	39.57	63.77	51.67
52	baleline	QJWJ	94.2279	89.3602	84.4065	108.207	93.928	88.5838	135.183	116.125	84.3683	No	102.097	93.4417	98.1025
52	second follow up	QJWJ	97.0851	101.783	93.3115	102.723	93.855	96.1746	114.581	145.597	90.938	No	62.4	52.73	57.57
52	finally follow up	QJWJ	102.367	101.07	87.8771	96.7167	86.6227	90.6799	120	128.035	90.5339	No	43.15	82.52	64.35
53	baleline	Placebo	76.5306	78.7241	89.8586	105.019	88.9694	87.0658	109.04	153.752	81.9615	Yes	69.88	100.92	84.2055
53	second follow up	Placebo	78.2534	75.7282	83.37	70.204	59.5741	63.2946	74.3145	90.5209	69.9385	Yes	38.95	39.93	39.47
53	finally follow up	Placebo	74.7355	80.811	93.1534	85.1141	74.1341	76.8679	88.7978	114.688	66.6913	Yes	39.57	63.77	51.67
54	baleline	QJWJ	84.719	85.082	88.1738	83.6877	102.625	109.252	94.6226	84.8523	78.8042	No	91.89	110.963	100.692
54	second follow up	QJWJ	90.6926	68.0123	65.8413	101.923	81.5556	81.5891	116.929	70.3316	79.329	No	66.78	50.04	58.41
54	finally follow up	QJWJ	82.3323	76.7643	81.86	71.2644	80.1429	83.1178	84.302	64.75	77.8409	No	43.92	77.33	61.91
55	baleline	Placebo	90.8595	89.4259	86.2633	87.5	85.1908	84.602	92.9548	106.837	89.4737	No	69.8814	79.1967	74.1826
55	second follow up	Placebo	85.6599	86.1223	88.1194	95.4029	82.5235	87.0658	101.474	112.19	88.4898	No	48.2	43.33	45.77
55	finally follow up	Placebo	80.0544	86.8053	95.0374	111.468	95.5711	100.826	125.856	140.769	81.7143	No	17.57	72.96	56.34
56	baleline	QJWJ	88.0406	81.8007	82.8902	74.3618	65.5273	70.108	84.711	113.623	71.5044	No	70.85	82.9433	76.4325
56	second follow up	QJWJ	80.2065	78.2921	87.0839	84.8238	62.0097	64.1367	80.2247	67.8858	83.8377	No	48.03	41.48	44.76
56	finally follow up	QJWJ	86.7378	71.3029	74.0598	65.0052	78.5423	81.0197	79.3287	68.8073	93.9941	No	22.64	50.88	36.76
57	baleline	QJWJ	80.1252	82.1275	88.7484	84.4438	96.2859	102.727	102.116	87.5209	69.9073	No	84.1686	92.4017	87.9692
57	second follow up	QJWJ	83.3077	93.9385	97.6337	115.306	95.7123	99.9185	112.903	152.527	81.3108	No	62.09	52.22	57.15
57	finally follow up	QJWJ	82.8213	92.1053	96.2906	109.427	98.7859	103.343	112.927	143.683	76.9073	No	50.8	78.05	64.42
58	baleline	QJWJ	86.9716	89.3602	91.1871	94.731	94.8349	99.7823	104.442	100.1	85.2916	No	77.6857	67.5033	72.9856
58	second follow up	QJWJ	88.6206	74.2453	73.943	60.2567	79.4311	74.8755	59.4451	130.945	98.418	No	37.3	51.23	44.26
58	finally follow up	QJWJ	101.499	97.044	84.3861	83.6647	95.4091	90.8905	86.6078	92.8862	100.833	No	35.57	45.65	40.61
59	baleline	Placebo	94.9202	93.389	85.1382	101.555	81.5556	85.0995	112.927	103.1	92.2244	No	75.9929	76.544	76.2216
59	second follow up	Placebo	112.912	106.894	81.9215	99.731	96.5182	102.065	106.442	105.955	102.995	No	50.43	41.51	45.97
59	finally follow up	Placebo	108.264	108.406	84.1499	104.818	98.069	103.212	114.69	110.005	101.712	No	31.21	56.75	43
60	baleline	Placebo	100.169	94.5377	80.9608	92.5565	82.5235	90.6799	96.6226	85.8101	87.1024	No	76.0171	97.3467	85.8602
60	second follow up	Placebo	87.5364	85.6864	83.9701	84.1754	58.1794	104.958	87.7031	165.968	79.154	No	62.8	53.31	58.06
60	finally follow up	Placebo	79.3361	86.2311	93.2383	95.4184	61.5885	64.7059	94.2223	148.336	76.5937	Yes	42.54	83.29	62.92
61	baleline	Placebo	83.3077	87.1442	92.6494	85.8488	96.428	101.282	96.6226	96.8436	75.623	No	58.5286	59.115	58.7986
61	second follow up	Placebo	87.3675	73.2536	74.2623	60.1384	53.2578	55.0104	65.1984	87.3888	65.1389	No	56.91	43.62	50.27
61	finally follow up	Placebo	83.0135	77.5873	82.7812	61.9072	64.5987	65.3606	67.9804	77.708	82.6411	No	29.21	69.52	49.37
62	baleline	Placebo	84.3606	95.0197	97.0352	115.306	81.3581	89.3333	98.5877	196.434	88.0816	No	76.0171	97.3467	85.8602
62	second follow up	Placebo	95.6458	92.4043	83.2305	91.355	97.6158	100.335	105.086	87.7992	97.6138	No	62.8	53.31	58.06
62	finally follow up	Placebo	90.7749	92.5186	87.8049	92.6906	101.2	94.9817	105.484	95.4951	97.1956	No	42.54	83.29	62.92
64	baleline	QJWJ	68.0493	74.311	96.3811	96.8924	76.0423	84.8045	89.5109	134.562	97.1506	Yes	77.6857	67.5033	72.9856
64	second follow up	QJWJ	78.6386	82.8947	93.5531	87.5	79.3656	82.6312	92.9834	136.021	76.8727	Yes	37.3	51.23	44.26
64	finally follow up	QJWJ	82.1005	83.5045	90.2673	102.941	84.3198	88.6568	113.188	149.922	78.5531	No	35.57	45.65	40.61
65	baleline	QJWJ	96.3665	95.4205	87.1823	108.927	103.692	105.259	135.183	139.02	82.4737	No	59.2029	64.6267	61.7063
65	second follow up	QJWJ	90.8746	82.3841	79.8203	72.925	60.7605	61.6181	76.3565	92.3328	93.2362	No	58.36	37.6	47.98
65	finally follow up	QJWJ	89.7163	94.344	92.8524	105.431	77.9451	82.3405	103.329	158.64	94.8286	No	34.46	58.07	46.26
66	baleline	QJWJ	95.4988	97.0618	88.5676	89.4484	78.8581	87.8333	86.2976	114.866	92.0503	No	70.85	82.9433	76.4325
66	second follow up	QJWJ	97.3449	96.1738	87.9336	85.8488	64.201	67.5187	92.9548	127.931	96.71	No	48.03	41.48	44.76
66	finally follow up	QJWJ	98.8456	100.032	90.073	90.1756	86.3097	87.0979	96.7226	125.743	97.9509	No	22.64	50.88	36.76
67	baleline	QJWJ	89.6458	81.8007	79.8146	90.4442	76.8656	79.164	92.2223	97.5638	78.5667	No	70.85	82.9433	76.4325
67	second follow up	QJWJ	87.7428	95.183	94.8862	129.323	115.593	121.588	145.553	152.33	87.223	No	48.03	41.48	44.76
67	finally follow up	QJWJ	83.0917	87.1442	91.7353	105.773	95.5861	101.202	120.854	132.821	83.0643	No	22.64	50.88	36.76
68	baleline	QJWJ	77.288	79.3151	91.3388	82.045	69.2534	66.8021	97.1742	122.586	76.4173	Yes	70.85	82.9433	76.4325
68	second follow up	QJWJ	77.8299	83.3882	93.3646	105.365	83.0253	86.3045	110.836	128.843	60.772	Yes	48.03	41.48	44.76
68	finally follow up	QJWJ	84.9504	90.3622	92.6927	105.019	84.392	89.3333	112.196	159.346	103.965	No	22.64	50.88	36.76
69	baleline	QJWJ	87.4688	80.3053	83.1228	108.207	72.6652	78.5741	109.706	139.02	74.4246	No	70.85	82.9433	76.4325
69	second follow up	QJWJ	89.8003	95.8602	96.6473	97.7436	92.5865	99.561	106.738	137.562	89.3088	No	48.03	41.48	44.76
69	finally follow up	QJWJ	83.7573	78.7241	85.097	114.513	97.42	89.8156	148.792	139.851	66.7588	No	22.64	50.88	36.76
