# Supplementary material for: Qianjinweijing Decoction Protects Against Fine Particulate Matter Exposure-mediated Lung Function Disorder
Source: Front Pharmacol. 2022 Jun 24;13:873055. doi: 10.3389/fphar.2022.873055 (PMC9263354; doi:10.3389/fphar.2022.873055)
Supplement: Supplementary file 1 [file DataSheet1.ZIP › DATA/Table5.xlsx]

## Sheet: Cell proportion
	group	partcipant's ID	MONO%	NEUT%	E0%	LYMPH%
Placebo Group	1	7	68.2	18.4	3	10.4
	1	14	64.5	25.5	2	8
	1	18	35.7955	53.4091	1.70455	9.09091
	1	24	28	60	4	8
	1	25	40	52	3	5
	1	30	51	39	3	7
	1	31	45	50	2.5	2.5
	1	39	39	51.5	2	7.5
	1	59	51	40.5	2	6.5
QJWJ Group	2	13	46	44.5	2	7.5
	2	20	64	31	1	4
	2	21	38.5	52	2.5	7
	2	42	62.234	32.4468	2.65957	2.65957
	2	49	43.3962	50.9434	1.88679	3.77358
	2	50	57.0175	35.9649	0.877193	6.14035
	2	52	42	56.5	0.5	1
	2	54	32.4193	58.3851	0.5	8.69565
	2	58	49.5	46.5	2	2
